# Supplementary material for: Complete genome sequence of Paenibacillus yonginensis DCY84T, a novel plant Symbiont that promotes growth via induced systemic resistance
Source: Stand Genomic Sci. 2017 Oct 13;12:63. doi: 10.1186/s40793-017-0277-8 (PMC5640943; doi:10.1186/s40793-017-0277-8)
Supplement: Supplementary file 2 — Annotation of the Paenibacillus yonginensis DCY84T genome. (XLSX 443 kb) [file 40793_2017_277_MOESM2_ESM.xlsx]

## Sheet: contig.1_gene_annotation
Seq. Name	Seq. Description	Seq. Length	#Hits	min. eValue	mean Similarity	#GOs	GOs	Enzyme Codes
orf00001_contig.1.cir	phosphoribosylamine--glycine ligase	1272	20	0	0.808	0	-
orf00003_contig.1.cir	family transcriptional regulator	579	20	5.84285e-61	0.716	0	-
orf00005_contig.1.cir	zinc protease	372	20	9.0402e-07	0.4915	5	F:metal ion binding; P:proteolysis; F:catalytic activity; F:metalloendopeptidase activity; F:hydrolase activity
orf00007_contig.1.cir	mfs transporter	1428	20	1.3055e-100	0.5445	2	C:integral component of membrane; P:transmembrane transport
orf00010_contig.1.cir	ring-cleaving dioxygenase	948	20	1.85241e-112	0.65	2	P:oxidation-reduction process; F:dioxygenase activity
orf00012_contig.1.cir	threonine dehydratase	1281	20	0	0.882	6	F:pyridoxal phosphate binding; P:isoleucine biosynthetic process; F:L-threonine ammonia-lyase activity; P:glycine metabolic process; P:L-serine metabolic process; P:threonine metabolic process	EC:4.3.1.19
orf00015_contig.1.cir	family transcriptional regulator	399	20	2.18106e-64	0.8825	5	P:regulation of transcription, DNA-templated; F:sequence-specific DNA binding transcription factor activity; F:DNA binding; C:transcription factor complex; P:regulation of transcription, DNA-templated	-
orf00016_contig.1.cir	multidrug abc transporter atp-binding protein	756	20	2.22207e-103	0.768	3	P:obsolete ATP catabolic process; F:ATP binding; F:ATPase activity	EC:3.6.1.3
orf00017_contig.1.cir	hypothetical protein [Paenibacillus sp. IHBB 10380]	744	20	1.70408e-15	0.3935	0	-
orf00018_contig.1.cir	family transcriptional regulator	924	20	1.83581e-134	0.6705	1	P:transcription, DNA-templated	-
orf00021_contig.1.cir	transposase	825	20	0	0.6365	2	F:nucleic acid binding; P:DNA integration	-
orf00022_contig.1.cir	transposase	291	20	2.18221e-63	0.6495	3	P:transposition, DNA-mediated; F:transposase activity; F:DNA binding	-
orf00023_contig.1.cir	pesticidal protein	186	6	0.00103226	0.531667	0	-
orf00025_contig.1.cir	conserved domain protein	486	20	1.80356e-77	0.7655	0	-
orf00026_contig.1.cir	family transcriptional regulator	297	20	5.20781e-14	0.5845	4	P:regulation of transcription, DNA-templated; P:transcription, DNA-templated; F:sequence-specific DNA binding transcription factor activity; F:DNA binding
orf00027_contig.1.cir	histidine kinase	261	11	1.37158e-10	0.551818	16	F:transferase activity; P:signal transduction by protein phosphorylation; C:integral component of membrane; P:phosphorylation; F:nucleotide binding; F:ATP binding; F:kinase activity; P:signal transduction; P:phosphorelay signal transduction system; F:signal transducer activity; F:phosphorelay sensor kinase activity; C:plasma membrane; P:carbohydrate metabolic process; F:cation binding; F:catalyti…
orf00028_contig.1.cir	transposase	1035	20	6.28087e-137	0.749	1	F:DNA binding	-
orf00030_contig.1.cir	spore germination protein	120	1	3.44149	0.57	2	P:spore germination; C:integral component of membrane
orf00031_contig.1.cir	amidohydrolase	1251	20	0	0.6245	2	P:metabolic process; F:hydrolase activity	-
orf00033_contig.1.cir	c4-dicarboxylate abc transporter	1422	20	0	0.687	1	C:integral component of membrane	-
orf00035_contig.1.cir	hypothetical protein [Paenibacillus sp. J14]	687	20	1.0092e-54	0.5455	0	-
orf00037_contig.1.cir	hypothetical protein [Paenibacillus barengoltzii]	216	20	1.69853e-08	0.489	0	-
orf00038_contig.1.cir	hypothetical protein [Paenibacillus peoriae]	978	20	2.41554e-79	0.65	0	-
orf00041_contig.1.cir	permease	831	20	6.5231e-150	0.8275	2	P:metabolic process; F:hydrolase activity	-
orf00043_contig.1.cir	mfs transporter	795	20	4.75368e-112	0.7435	3	F:transition metal ion binding; P:metabolic process; F:oxidoreductase activity	-
orf00045_contig.1.cir	hypothetical protein [Paenibacillus sp. GD11]	1101	20	9.42373e-142	0.742	0	-
orf00047_contig.1.cir	phosphate transport regulator	615	20	9.37138e-119	0.8735	0	-
orf00048_contig.1.cir	inorganic phosphate transporter	999	20	0	0.871	4	P:phosphate ion transport; C:membrane; F:inorganic phosphate transmembrane transporter activity; P:transmembrane transport	-
orf00049_contig.1.cir	peptidase m17	177	5	5.14535e-30	0.62	15	F:transferase activity; P:nucleic acid phosphodiester bond hydrolysis; P:phosphorylation; P:GTP biosynthetic process; P:UTP biosynthetic process; F:nucleotide binding; C:cytoplasm; F:ATP binding; F:kinase activity; P:nucleotide metabolic process; F:endonuclease activity; F:metal ion binding; F:nucleoside diphosphate kinase activity; P:nucleoside diphosphate phosphorylation; P:CTP biosynthetic pro…
orf00050_contig.1.cir	hypothetical protein, partial [Paenibacillus sp. HW567]	357	2	1.40286e-21	0.54	0	-
orf00051_contig.1.cir	copper amine oxidase	909	20	1.57906e-111	0.724	0	-
orf00053_contig.1.cir	gll2498 protein	675	20	8.73767e-143	0.8355	0	-
orf00055_contig.1.cir	---NA---	114	0			0	-
orf00056_contig.1.cir	metal transporter	963	20	4.5556e-153	0.805	6	C:membrane; P:cobalt ion transport; F:magnesium ion transmembrane transporter activity; F:cobalt ion transmembrane transporter activity; P:transmembrane transport; P:magnesium ion transport	-
orf00058_contig.1.cir	histidine kinase	150	2	7.46331	0.56	12	P:intracellular signal transduction; P:signal transduction by protein phosphorylation; P:phosphorylation; C:membrane; F:ATP binding; F:kinase activity; P:signal transduction; P:phosphorelay signal transduction system; F:signal transducer activity; F:phosphorelay response regulator activity; F:phosphorelay sensor kinase activity; F:transferase activity, transferring phosphorus-containing groups
orf00061_contig.1.cir	tyrosine protein kinase	564	20	2.40164e-21	0.5155	5	F:kinase activity; P:phosphorylation; F:transferase activity; F:non-membrane spanning protein tyrosine kinase activity; P:peptidyl-tyrosine phosphorylation
orf00062_contig.1.cir	phosphoribosylformylglycinamidine synthase subunit	312	20	2.56215e-64	0.968	5	P:regulation of transcription, DNA-templated; F:sequence-specific DNA binding transcription factor activity; F:sequence-specific DNA binding; C:transcription factor complex; P:regulation of transcription, DNA-templated	-
orf00063_contig.1.cir	cobalamin biosynthesis protein	762	20	1.52433e-114	0.746	3	F:metal ion binding; P:cobalamin biosynthetic process; F:lyase activity
orf00064_contig.1.cir	lipid kinase	882	20	1.75974e-174	0.85	8	F:NAD+ kinase activity; P:phosphorylation; F:diacylglycerol kinase activity; P:protein kinase C-activating G-protein coupled receptor signaling pathway; P:nicotinamide metabolic process; P:nicotinate nucleotide metabolic process; P:phospholipid catabolic process; P:glycerolipid metabolic process	EC:2.7.1.23; EC:2.7.1.107
orf00067_contig.1.cir	rna methyltransferase	1635	20	0	0.8225	4	F:RNA binding; F:RNA methyltransferase activity; P:RNA processing; P:RNA methylation	-
orf00068_contig.1.cir	mfs transporter	117	1	8.51484	0.55	0	-
orf00069_contig.1.cir	3-beta hydroxysteroid dehydrogenase	966	20	1.50187e-156	0.673	0	-
orf00072_contig.1.cir	family transcriptional regulator	960	20	2.49748e-157	0.726	2	F:DNA binding; P:transcription, DNA-templated	-
orf00073_contig.1.cir	cell wall surface repeat-containing protein	1479	20	1.51058e-45	0.533	1	P:polysaccharide catabolic process
orf00074_contig.1.cir	cellulosome anchoring protein cohesin subunit	2931	20	2.28234e-157	0.5725	2	F:carbohydrate binding; P:polysaccharide catabolic process
orf00075_contig.1.cir	trna-dihydrouridine synthase	930	20	0	0.8825	6	F:flavin adenine dinucleotide binding; P:tRNA dihydrouridine synthesis; F:kinase activity; P:phosphorylation; F:tRNA dihydrouridine synthase activity; P:oxidation-reduction process	-
orf00076_contig.1.cir	family transcriptional regulator	339	20	9.4516e-74	0.727	0	-
orf00077_contig.1.cir	nad h nitroreductase	660	20	2.17765e-145	0.8345	2	F:oxidoreductase activity; P:oxidation-reduction process	-
orf00078_contig.1.cir	hypothetical protein [Paenibacillus alvei]	570	20	2.42006e-86	0.777	0	-
orf00079_contig.1.cir	membrane protein	777	14	9.75935e-132	0.526429	24	F:transferase activity; P:metabolic process; F:catalytic activity; P:signal transduction by protein phosphorylation; C:integral component of membrane; P:phosphorylation; C:membrane; F:nucleotide binding; F:ATP binding; F:kinase activity; P:signal transduction; P:phosphorelay signal transduction system; F:signal transducer activity; F:phosphorelay sensor kinase activity; F:transferase activity, tr…
orf00080_contig.1.cir	histidine kinase	579	20	1.64667e-138	0.551	3	F:methyltransferase activity; F:transferase activity; P:methylation
orf00082_contig.1.cir	ribonucleotide-diphosphate reductase subunit alpha	3621	20	0	0.532	6	P:DNA replication; P:oxidation-reduction process; F:ATP binding; F:oxidoreductase activity; F:ribonucleoside-diphosphate reductase activity, thioredoxin disulfide as acceptor; C:ribonucleoside-diphosphate reductase complex
orf00083_contig.1.cir	ribosome-associated gtpase	873	20	6.83917e-160	0.525	7	F:nucleic acid binding; F:methyltransferase activity; F:transferase activity; P:methylation; F:GTP binding; F:nucleotide binding; P:ribosome biogenesis
orf00085_contig.1.cir	restriction endonuclease	2664	15	0	0.559333	7	F:nucleic acid binding; F:methyltransferase activity; F:transferase activity; P:methylation; P:metabolic process; F:catalytic activity; F:phosphopantetheine binding
orf00086_contig.1.cir	sir2-like domain protein	1359	20	0	0.463	0	-
orf00088_contig.1.cir	molecular chaperone	243	20	3.69214e-46	0.567	9	P:cellular protein metabolic process; F:ATP binding; C:cytoplasm; P:protein folding; F:nucleotide binding; P:protein refolding; F:unfolded protein binding; P:metabolic process; F:catalytic activity
orf00090_contig.1.cir	alkaline phosphatase	2520	10	0	0.56	2	P:metabolic process; F:catalytic activity
orf00092_contig.1.cir	atp-dependent lon protease	2061	20	0	0.571	5	P:obsolete ATP catabolic process; F:ATP-dependent peptidase activity; P:proteolysis; F:serine-type endopeptidase activity; P:ATP-dependent proteolysis	EC:3.4.21.0
orf00093_contig.1.cir	transcriptional regulator	1239	20	0	0.5975	0	-
orf00094_contig.1.cir	replicative dna helicase	1548	20	0	0.601	0	-
orf00095_contig.1.cir	non-ribosomal peptide synthetase module	738	20	1.1549e-162	0.6825	2	P:oxidation-reduction process; F:oxidoreductase activity
orf00096_contig.1.cir	chromosome segregation atpase	4443	20	0	0.5955	0	-
orf00097_contig.1.cir	hypothetical protein TCA2_4327 [Paenibacillus sp. TCA20]	132	20	2.06739e-09	0.7255	0	-
orf00098_contig.1.cir	family transcriptional regulator	831	20	7.28731e-107	0.656	3	F:DNA binding; P:transcription, DNA-templated; P:signal transduction	-
orf00099_contig.1.cir	transposase	795	20	1.23423e-171	0.9005	2	F:nucleic acid binding; P:DNA integration	-
orf00100_contig.1.cir	transposase	237	20	2.77687e-45	0.927	3	P:transposition, DNA-mediated; F:transposase activity; F:DNA binding	-
orf00101_contig.1.cir	helix-turn- type	126	1	0.000374106	0.79	0	-
orf00102_contig.1.cir	hypothetical protein HPL003_21905 [Paenibacillus terrae HPL-003]	135	2	2.47663	0.575	0	-
orf00103_contig.1.cir	family transcriptional regulator	606	20	1.44906e-105	0.7325	3	F:DNA binding; P:transcription, DNA-templated; P:signal transduction	-
orf00104_contig.1.cir	sensor with hamp domain protein	1779	20	0	0.8065	7	F:phosphorelay sensor kinase activity; P:signal transduction by protein phosphorylation; P:phosphorelay signal transduction system; C:plasma membrane; F:ATP binding; C:integral component of membrane; C:protein histidine kinase complex	-
orf00105_contig.1.cir	abc transporter substrate-binding protein	1404	20	0	0.7985	2	F:transporter activity; P:transport	-
orf00106_contig.1.cir	abc transporter permease	888	20	0	0.903	4	C:integral component of membrane; P:transport; C:plasma membrane; F:transporter activity	-
orf00107_contig.1.cir	sugar abc transporter atp-binding protein	831	20	5.36448e-172	0.834	4	C:integral component of membrane; P:transport; C:plasma membrane; F:transporter activity	-
orf00109_contig.1.cir	glycosyl hydrolase	1848	20	0	0.736	2	F:catalytic activity; P:metabolic process	-
orf00110_contig.1.cir	arabinan endo- -alpha-l-arabinosidase	921	20	0	0.834	2	P:carbohydrate metabolic process; F:hydrolase activity, hydrolyzing O-glycosyl compounds	EC:3.2.1.0
orf00112_contig.1.cir	nudix hydrolase	384	20	1.34364e-59	0.766	2	P:DNA repair; F:8-oxo-7,8-dihydroguanosine triphosphate pyrophosphatase activity	-
orf00113_contig.1.cir	phosphoenolpyruvate-protein phosphotransferase	129	8	0.563434	0.52625	0	-
orf00114_contig.1.cir	dna polymerase	1392	20	0	0.8965	3	F:RNA-directed DNA polymerase activity; P:RNA-dependent DNA replication; F:RNA binding	EC:2.7.7.49
orf00117_contig.1.cir	thiol reductant abc subunit	375	11	1.0384	0.463636	11	F:ATPase activity, coupled to transmembrane movement of substances; C:integral component of membrane; P:transport; P:obsolete ATP catabolic process; F:nucleotide binding; F:nucleoside-triphosphatase activity; F:ATP binding; F:ATPase activity; P:transmembrane transport; P:metabolic process; P:spore germination
orf00118_contig.1.cir	membrane protein	1356	20	2.98475e-21	0.459	3	C:integral component of membrane; C:membrane; C:plasma membrane
orf00119_contig.1.cir	hypothetical protein [Paenibacillus beijingensis]	204	20	5.67252e-26	0.768	0	-
orf00120_contig.1.cir	family transcriptional regulator	378	20	9.78375e-76	0.761	2	P:regulation of transcription, DNA-templated; F:DNA binding
orf00121_contig.1.cir	amino acid:proton symporter	1356	20	0	0.752	1	C:membrane	-
orf00122_contig.1.cir	transposase is200-family protein	303	20	6.94391e-67	0.973	3	P:transposition, DNA-mediated; F:transposase activity; F:DNA binding	-
orf00123_contig.1.cir	short-chain dehydrogenase	846	20	3.28909e-157	0.6725	3	P:oxidation-reduction process; F:oxidoreductase activity; P:metabolic process
orf00126_contig.1.cir	lipase	945	20	5.65032e-168	0.671	2	F:hydrolase activity; P:metabolic process
orf00127_contig.1.cir	multidrug mfs transporter	1161	20	0	0.857	2	P:metabolic process; F:cis-stilbene-oxide hydrolase activity	EC:3.3.2.9
orf00129_contig.1.cir	family transcriptional regulator	852	20	3.99426e-150	0.8145	5	P:regulation of transcription, DNA-templated; F:sequence-specific DNA binding transcription factor activity; F:sequence-specific DNA binding; C:transcription factor complex; P:regulation of transcription, DNA-templated	-
orf00131_contig.1.cir	spore protein	216	20	3.07058e-27	0.8015	0	-
orf00133_contig.1.cir	esterase	453	20	1.67837e-78	0.8425	0	-
orf00134_contig.1.cir	pyrrolidone-carboxylate peptidase	648	20	2.27595e-92	0.701	1	F:peptidase activity, acting on L-amino acid peptides	-
orf00135_contig.1.cir	histidine kinase	1815	20	3.37115e-116	0.5625	12	F:transferase activity; P:signal transduction by protein phosphorylation; P:phosphorylation; C:membrane; F:nucleotide binding; F:ATP binding; F:kinase activity; P:signal transduction; P:phosphorelay signal transduction system; F:signal transducer activity; F:phosphorelay sensor kinase activity; F:transferase activity, transferring phosphorus-containing groups
orf00136_contig.1.cir	abc transporter permease	894	20	7.46011e-108	0.614	1	C:membrane	-
orf00137_contig.1.cir	binding-protein-dependent transport systems inner membrane component	891	20	5.92239e-87	0.5735	5	C:integral component of membrane; C:membrane; P:transport; C:plasma membrane; F:transporter activity
orf00139_contig.1.cir	amidohydrolase	1161	20	1.42589e-176	0.7375	2	F:hydrolase activity, acting on carbon-nitrogen (but not peptide) bonds; P:nitrogen compound metabolic process	-
orf00140_contig.1.cir	l-seryl-trna selenium transferase	1116	20	0	0.852	3	F:transferase activity; P:metabolic process; F:pyridoxal phosphate binding	-
orf00141_contig.1.cir	2-dehydro-3-deoxyphosphooctonate aldolase	756	20	3.66628e-146	0.8725	0	-
orf00143_contig.1.cir	2-dehydro-3-deoxygluconokinase	1026	20	2.27057e-170	0.7755	2	F:kinase activity; P:phosphorylation	-
orf00145_contig.1.cir	family transcriptional regulator	714	20	5.64161e-111	0.758	5	P:regulation of transcription, DNA-templated; F:sequence-specific DNA binding transcription factor activity; F:DNA binding; C:transcription factor complex; P:regulation of transcription, DNA-templated	-
orf00147_contig.1.cir	family transcriptional regulator	2271	20	0	0.536	5	P:regulation of transcription, DNA-templated; P:transcription, DNA-templated; F:sequence-specific DNA binding; F:sequence-specific DNA binding transcription factor activity; F:DNA binding
orf00149_contig.1.cir	sugar abc transporter permease	978	20	7.01962e-169	0.83	4	C:integral component of membrane; P:transport; C:plasma membrane; F:transporter activity	-
orf00151_contig.1.cir	sugar abc transporter permease	900	20	5.74881e-132	0.684	1	C:membrane	-
orf00153_contig.1.cir	abc transporter substrate-binding protein	1659	20	0	0.6785	2	P:transport; F:transporter activity
orf00155_contig.1.cir	alpha-l-fucosidase	1362	20	0	0.7185	2	P:fucose metabolic process; F:alpha-L-fucosidase activity	EC:3.2.1.51
orf00156_contig.1.cir	endoribonuclease l-psp	474	20	1.14019e-77	0.817	0	-
orf00158_contig.1.cir	amino acid aldolase	1164	20	3.56677e-152	0.5825	0	-
orf00159_contig.1.cir	oxidoreductase	1062	20	0	0.82	2	F:oxidoreductase activity; P:oxidation-reduction process	-
orf00160_contig.1.cir	acetylornithine deacetylase	1212	20	3.67141e-117	0.4895	0	-
orf00162_contig.1.cir	family transcriptional regulator	1044	20	1.32697e-133	0.5935	4	P:regulation of transcription, DNA-templated; P:transcription, DNA-templated; F:sequence-specific DNA binding transcription factor activity; F:DNA binding
orf00164_contig.1.cir	glycoside hydrolase	3135	20	0	0.726	1	P:carbohydrate metabolic process	-
orf00165_contig.1.cir	xylose isomerase	948	20	3.93768e-138	0.762	2	P:metabolic process; F:isomerase activity
orf00167_contig.1.cir	sugar phosphate isomerase	858	20	2.20201e-151	0.8065	2	P:metabolic process; F:isomerase activity	-
orf00169_contig.1.cir	oxidoreductase	1059	20	0	0.8375	2	F:oxidoreductase activity; P:oxidation-reduction process	-
orf00171_contig.1.cir	family transcriptional regulator	900	20	1.38174e-115	0.698	5	P:regulation of transcription, DNA-templated; P:transcription, DNA-templated; F:sequence-specific DNA binding; F:sequence-specific DNA binding transcription factor activity; F:DNA binding
orf00172_contig.1.cir	histidine kinase	1821	20	0	0.5835	2	P:signal transduction; F:transferase activity	-
orf00173_contig.1.cir	family transcriptional regulator	1668	20	6.56533e-145	0.5125	1	P:cellular process	-
orf00175_contig.1.cir	abc transporter substrate-binding protein	1692	20	0	0.632	2	F:transporter activity; P:transport	-
orf00176_contig.1.cir	protein lplb	1002	20	0	0.845	4	C:integral component of membrane; P:transport; C:plasma membrane; F:transporter activity	-
orf00177_contig.1.cir	abc transporter permease	882	20	3.26389e-163	0.7865	4	C:integral component of membrane; P:transport; C:plasma membrane; F:transporter activity	-
orf00178_contig.1.cir	motility family protein	177	20	2.30459e-21	0.7655	0	-
orf00179_contig.1.cir	uncharacterized protein	351	20	2.67409e-57	0.828	0	-
orf00181_contig.1.cir	deacetylase	660	20	9.86443e-105	0.8035	2	P:metabolic process; F:hydrolase activity	-
orf00182_contig.1.cir	membrane protein	837	20	2.7073e-166	0.8845	0	-
orf00183_contig.1.cir	3-beta hydroxysteroid dehydrogenase	906	20	3.80987e-159	0.607	0	-
orf00184_contig.1.cir	family transcriptional regulator	585	20	3.24621e-105	0.593	2	P:regulation of transcription, DNA-templated; F:DNA binding	-
orf00185_contig.1.cir	family transcriptional regulator	492	20	3.75063e-75	0.779	2	P:regulation of transcription, DNA-templated; F:DNA binding	-
orf00186_contig.1.cir	short-chain dehydrogenase	858	20	6.33744e-150	0.8385	2	F:oxidoreductase activity; P:oxidation-reduction process	-
orf00187_contig.1.cir	alpha-fucosidase	1518	20	0	0.7185	2	F:hydrolase activity, acting on glycosyl bonds; P:metabolic process	-
orf00190_contig.1.cir	coagulation factor 5 8 type domain-containing protein	3045	20	0	0.5295	1	P:cell adhesion
orf00191_contig.1.cir	#NAME?	1170	20	1.92099e-58	0.4715	5	F:peptidyl-prolyl cis-trans isomerase activity; P:protein folding; P:protein peptidyl-prolyl isomerization; F:isomerase activity; P:metabolic process
orf00192_contig.1.cir	beta-galactosidase	1803	20	0	0.764	2	F:hydrolase activity, hydrolyzing O-glycosyl compounds; P:carbohydrate metabolic process	EC:3.2.1.0
orf00194_contig.1.cir	abc transporter	906	20	9.2067e-149	0.698	4	C:integral component of membrane; P:transport; C:plasma membrane; F:transporter activity	-
orf00195_contig.1.cir	abc transporter permease	885	20	8.98043e-173	0.706	4	C:plasma membrane; P:transport; C:integral component of membrane; F:transporter activity	-
orf00197_contig.1.cir	dak2 domain fusion protein	204	6	0.127056	0.563333	3	P:phosphorylation; F:glycerone kinase activity; P:glycerol metabolic process
orf00199_contig.1.cir	abc transporter substrate-binding protein	1407	20	0	0.6265	2	F:transporter activity; P:transport	-
orf00200_contig.1.cir	---NA---	132	0			0	-
orf00202_contig.1.cir	family transcriptional regulator	1644	20	3.43366e-52	0.7	3	F:DNA binding; P:transcription, DNA-templated; P:signal transduction	-
orf00203_contig.1.cir	peptidase c56	1815	20	0	0.568	3	P:signal transduction; C:membrane; F:transferase activity, transferring phosphorus-containing groups	-
orf00204_contig.1.cir	chaperone protein	1881	20	0	0.892	5	C:cytoplasm; P:protein folding; P:response to stress; F:ATP binding; F:unfolded protein binding	-
orf00206_contig.1.cir	family transcriptional regulator	780	20	6.75076e-126	0.686	2	P:regulation of transcription, DNA-templated; F:DNA binding	-
orf00208_contig.1.cir	---NA---	126	0			0	-
orf00210_contig.1.cir	major facilitator transporter	1389	20	5.71532e-28	0.4135	6	F:transmembrane transporter activity; C:integral component of membrane; C:membrane; P:transmembrane transport; P:transport; F:transporter activity
orf00212_contig.1.cir	kinase inhibitor	765	20	5.96735e-106	0.7125	2	P:cellular protein metabolic process; F:catalytic activity	-
orf00213_contig.1.cir	urea amidolyase-like protein	1002	20	1.55384e-144	0.6775	2	P:cellular protein metabolic process; F:catalytic activity	-
orf00214_contig.1.cir	abc transporter atp-binding protein	777	20	2.77566e-149	0.715	3	P:obsolete ATP catabolic process; F:ATP binding; F:ATPase activity	EC:3.6.1.3
orf00216_contig.1.cir	abc transporter permease	804	20	2.61223e-161	0.649	4	C:integral component of membrane; P:transport; C:plasma membrane; F:transporter activity	-
orf00219_contig.1.cir	abc transporter substrate-binding protein	1056	20	3.13482e-170	0.5415	4	C:membrane; P:sulfur compound metabolic process; P:transport; F:transporter activity
orf00221_contig.1.cir	phenolic acid decarboxylase	1428	20	0	0.5545	6	F:oxidoreductase activity; C:plasma membrane; F:carboxy-lyase activity; F:FMN binding; P:ubiquinone biosynthetic process; P:oxidation-reduction process	EC:4.1.1.0
orf00223_contig.1.cir	family protein	780	20	2.08757e-147	0.7715	2	F:catalytic activity; P:carbohydrate metabolic process	-
orf00225_contig.1.cir	aspartate oxidase	1701	20	0	0.5625	2	F:oxidoreductase activity; P:oxidation-reduction process	-
orf00227_contig.1.cir	succinate dehydrogenase	312	20	4.36465e-55	0.585	3	F:electron carrier activity; F:iron-sulfur cluster binding; P:electron transport	-
orf00228_contig.1.cir	xanthine dehydrogenase	873	20	1.70697e-143	0.5015	3	F:flavin adenine dinucleotide binding; F:oxidoreductase activity, acting on CH-OH group of donors; P:oxidation-reduction process	-
orf00229_contig.1.cir	phosphonate abc transporter substrate-binding protein	960	20	0	0.5415	11	P:organic phosphonate transport; C:outer membrane-bounded periplasmic space; F:organic phosphonate transmembrane transporter activity; F:methyltransferase activity; P:metabolic process; P:methylation; C:membrane; P:sulfur compound metabolic process; P:transport; F:transporter activity; F:hydrolase activity
orf00230_contig.1.cir	xanthine dehydrogenase	489	20	2.04437e-84	0.6425	7	F:metal ion binding; F:carbon-monoxide dehydrogenase (acceptor) activity; F:electron carrier activity; F:2 iron, 2 sulfur cluster binding; P:oxidation-reduction process; P:methane metabolic process; P:electron transport	EC:1.2.99.2
orf00232_contig.1.cir	xanthine dehydrogenase	2232	20	0	0.5175	2	F:oxidoreductase activity; P:oxidation-reduction process	-
orf00234_contig.1.cir	xanthine dehydrogenase	1134	20	2.44513e-129	0.548	0	-
orf00236_contig.1.cir	4-diphosphocytidyl-2c-methyl-d-erythritol kinase	660	20	9.89048e-64	0.5435	0	-
orf00238_contig.1.cir	multidrug transporter mate	1359	20	0	0.7145	4	P:drug transmembrane transport; C:membrane; F:antiporter activity; F:drug transmembrane transporter activity	-
orf00241_contig.1.cir	mannanase [Paenibacillus wulumuqiensis]	117	1	6.20805	0.52	0	-
orf00242_contig.1.cir	histidine kinase	1635	20	0	0.655	3	F:binding; P:cellular process; F:transferase activity, transferring phosphorus-containing groups	-
orf00243_contig.1.cir	nitrate nitrite response regulator protein narl	633	20	4.91615e-111	0.8835	12	P:phosphorelay signal transduction system; F:phosphorelay response regulator activity; C:integral component of membrane; P:intracellular signal transduction; P:regulation of transcription, DNA-templated; F:DNA binding; F:sequence-specific DNA binding transcription factor activity; P:protein transport; C:plasma membrane; P:protein insertion into membrane; P:regulation of transcription, DNA-templat…	-
orf00245_contig.1.cir	capsular biosynthesis protein	744	20	2.2799e-88	0.718	2	P:lipopolysaccharide biosynthetic process; C:membrane
orf00246_contig.1.cir	tyrosine protein kinase	645	20	4.83817e-64	0.642	2	F:transferase activity; P:cellular metabolic process	-
orf00248_contig.1.cir	utp--glucose-1-phosphate uridylyltransferase	897	20	0	0.9105	6	F:UTP:glucose-1-phosphate uridylyltransferase activity; P:UDP-glucose metabolic process; P:biosynthetic process; P:starch metabolic process; P:sucrose metabolic process; P:galactose metabolic process	EC:2.7.7.9
orf00249_contig.1.cir	multidrug mfs transporter	720	20	1.71983e-108	0.778	1	F:transferase activity	-
orf00251_contig.1.cir	glycosyl transferase	936	20	1.05424e-123	0.7115	2	F:transferase activity; P:metabolic process
orf00252_contig.1.cir	polysaccharide polymerase	1341	20	3.42157e-165	0.6935	0	-
orf00253_contig.1.cir	acetyl-mannosamine transferase	801	20	1.73889e-147	0.873	2	F:transferase activity, transferring glycosyl groups; P:biosynthetic process	-
orf00255_contig.1.cir	family protein	525	20	3.93808e-25	0.4725	0	-
orf00256_contig.1.cir	hypothetical protein, partial [Paenibacillus wynnii]	1524	20	3.6762e-175	0.6735	1	C:integral component of membrane
orf00257_contig.1.cir	membrane protein	1278	20	0	0.7665	0	-
orf00258_contig.1.cir	glycosyl transferase	858	20	2.54476e-136	0.7985	2	F:transferase activity, transferring glycosyl groups; P:metabolic process	-
orf00261_contig.1.cir	glycosyl transferase	1197	20	0	0.858	2	P:biosynthetic process; F:transferase activity	-
orf00263_contig.1.cir	glycosyl transferase	1143	20	0	0.871	3	P:biosynthetic process; F:hydrolase activity; F:transferase activity	-
orf00264_contig.1.cir	glycosyl transferase	1110	20	0	0.856	2	P:biosynthetic process; F:transferase activity	-
orf00265_contig.1.cir	udp-glucose 6-dehydrogenase	1341	20	0	0.867	7	F:NAD binding; F:UDP-glucose 6-dehydrogenase activity; P:polysaccharide biosynthetic process; P:oxidation-reduction process; P:starch metabolic process; P:sucrose metabolic process; P:nucleotide metabolic process	EC:1.1.1.22
orf00267_contig.1.cir	mannose-1-phosphate guanylyltransferase	1407	20	0	0.836	4	P:polysaccharide metabolic process; F:isomerase activity; P:biosynthetic process; F:nucleotidyltransferase activity	EC:2.7.7.0
orf00268_contig.1.cir	glycosyl hydrolase	1518	20	0	0.7275	2	F:hydrolase activity, hydrolyzing O-glycosyl compounds; P:carbohydrate metabolic process	EC:3.2.1.0
orf00270_contig.1.cir	hypothetical protein [Paenibacillus massiliensis]	2619	20	0	0.7245	1	P:cell adhesion
orf00271_contig.1.cir	methyltransferase type 11	213	12	0.278162	0.559167	10	F:methyltransferase activity; F:transferase activity; P:metabolic process; P:methylation; P:cell adhesion; C:integral component of membrane; C:membrane; P:transport; C:plasma membrane; F:transporter activity
orf00272_contig.1.cir	sec-c motif domain protein	1185	20	2.51903e-90	0.5325	0	-
orf00274_contig.1.cir	---NA---	117	0			0	-
orf00275_contig.1.cir	---NA---	261	0			0	-
orf00276_contig.1.cir	aldo keto reductase	969	20	0	0.7345	0	-
orf00277_contig.1.cir	transposase	1329	20	0	0.7335	2	F:nucleic acid binding; P:DNA integration	-
orf00278_contig.1.cir	oxidoreductase	402	20	1.38403e-39	0.617	0	-
orf00279_contig.1.cir	protein-glutamine gamma-glutamyltransferase	771	20	1.9752e-87	0.6505	1	F:transferase activity	-
orf00280_contig.1.cir	threonine synthase	1269	20	0	0.765	1	F:lyase activity	-
orf00281_contig.1.cir	gcn5-related n-acetyltransferase	474	20	6.07188e-50	0.581	3	F:transferase activity; P:metabolic process; F:N-acetyltransferase activity
orf00282_contig.1.cir	dsba oxidoreductase	699	20	2.51214e-109	0.7605	2	P:metabolic process; F:isomerase activity	-
orf00285_contig.1.cir	family transcriptional regulator	1611	20	6.24501e-134	0.56	1	F:DNA binding
orf00286_contig.1.cir	---NA---	123	0			0	-
orf00287_contig.1.cir	amidase	1293	20	4.19966e-131	0.6085	3	F:carbon-nitrogen ligase activity, with glutamine as amido-N-donor; F:transferase activity; P:metabolic process
orf00288_contig.1.cir	fumarylacetoacetate hydrolase	864	20	1.41168e-98	0.6145	3	F:hydrolase activity; P:metabolic process; F:catalytic activity
orf00289_contig.1.cir	ohcu decarboxylase	501	20	3.76805e-56	0.6705	1	P:allantoin biosynthetic process
orf00291_contig.1.cir	uricase	969	20	1.32865e-130	0.6795	5	P:organonitrogen compound metabolic process; P:heterocycle metabolic process; P:cellular nitrogen compound metabolic process; P:single-organism metabolic process; P:organic cyclic compound metabolic process	-
orf00292_contig.1.cir	5-hydroxyisourate hydrolase	384	20	2.01284e-40	0.6165	4	F:hydroxyisourate hydrolase activity; F:hydrolase activity; P:purine nucleobase metabolic process; P:transport
orf00294_contig.1.cir	allantoinase	1530	20	0	0.6915	3	F:metal ion binding; F:hydrolase activity, acting on carbon-nitrogen (but not peptide) bonds; P:nitrogen compound metabolic process	-
orf00295_contig.1.cir	allantoate amidohydrolase	1329	20	6.25842e-160	0.698	2	F:hydrolase activity, acting on carbon-nitrogen (but not peptide) bonds; P:nitrogen compound metabolic process	-
orf00297_contig.1.cir	aminotransferase v	1179	20	0	0.783	1	F:transferase activity	-
orf00298_contig.1.cir	methyltransferase type 11	762	20	3.46194e-102	0.7045	1	F:transferase activity	-
orf00300_contig.1.cir	pyridine nucleotide-disulfide oxidoreductase	924	20	8.27343e-147	0.728	2	P:oxidation-reduction process; F:oxidoreductase activity
orf00301_contig.1.cir	rna polymerase sigma24 factor	147	5	9.16651	0.66	0	-
orf00302_contig.1.cir	rrf2 family transcriptional regulator	498	20	2.73192e-82	0.804	0	-
orf00304_contig.1.cir	multidrug transporter	3024	20	0	0.7695	3	C:membrane; P:transport; F:transporter activity
orf00306_contig.1.cir	abc transporter family protein	795	20	6.89631e-102	0.758	5	F:nucleoside-triphosphatase activity; F:nucleotide binding; P:metabolic process; C:membrane; P:amino acid transport	EC:3.6.1.15
orf00307_contig.1.cir	methionine abc transporter atp-binding protein	738	20	1.19816e-67	0.649	1	C:membrane	-
orf00308_contig.1.cir	abc transporter substrate-binding protein	849	20	2.68287e-120	0.8185	0	-
orf00310_contig.1.cir	chemotaxis protein	1746	20	1.88474e-107	0.4505	5	C:integral component of membrane; F:signal transducer activity; C:membrane; P:signal transduction; P:chemotaxis
orf00311_contig.1.cir	hypothetical protein [Paenibacillus terrae]	573	20	1.5487e-86	0.787	0	-
orf00312_contig.1.cir	g-d-s-l family lipolytic protein	768	20	1.08429e-141	0.8835	2	P:metabolic process; F:hydrolase activity	-
orf00314_contig.1.cir	dehydrogenase	996	20	8.92897e-172	0.8255	2	F:trans-1,2-dihydrobenzene-1,2-diol dehydrogenase activity; P:oxidation-reduction process	EC:1.3.1.20
orf00315_contig.1.cir	family transcriptional regulator	468	20	5.43624e-20	0.5395	5	P:regulation of transcription, DNA-templated; P:transcription, DNA-templated; C:intracellular; F:sequence-specific DNA binding transcription factor activity; F:DNA binding
orf00316_contig.1.cir	hydrolase	570	20	4.85138e-93	0.714	1	F:catalytic activity	-
orf00320_contig.1.cir	hypothetical protein [Paenibacillus barengoltzii]	525	20	1.75537e-80	0.755	0	-
orf00321_contig.1.cir	membrane protein	741	20	1.35818e-11	0.4725	0	-
orf00322_contig.1.cir	had family hydrolase	783	20	1.03811e-90	0.661	2	F:hydrolase activity; P:metabolic process
orf00323_contig.1.cir	abc transporter atp-binding protein	1848	20	0	0.745	5	P:transport; P:single-organism cellular process; F:ATPase activity; F:nucleotide binding; P:metabolic process	EC:3.6.1.3
orf00325_contig.1.cir	multidrug abc transporter atp-binding protein	1920	20	0	0.7935	5	P:transport; P:single-organism cellular process; F:ATPase activity; F:nucleotide binding; P:metabolic process	EC:3.6.1.3
orf00328_contig.1.cir	gtp-binding protein	1263	20	0	0.838	4	P:obsolete GTP catabolic process; F:GTPase activity; C:cytoplasm; F:GTP binding	-
orf00329_contig.1.cir	integral membrane protein	777	20	1.15661e-127	0.734	0	-
orf00330_contig.1.cir	abc transporter permease protein	801	20	6.95221e-133	0.794	0	-
orf00332_contig.1.cir	abc transporter atp-binding protein	981	20	5.83758e-163	0.768	3	P:obsolete ATP catabolic process; F:ATP binding; F:ATPase activity	EC:3.6.1.3
orf00333_contig.1.cir	sulfite reductase	552	10	6.3452e-111	0.568	6	P:oxidation-reduction process; F:oxidoreductase activity; F:ATP binding; F:hydrolase activity; P:metabolic process; F:DNA binding
orf00334_contig.1.cir	cupin	453	20	3.24194e-86	0.8265	0	-
orf00335_contig.1.cir	alpha-galactosidase	2196	20	0	0.772	4	F:alpha-galactosidase activity; P:globoside metabolic process; P:galactose metabolic process; P:glycerolipid metabolic process	EC:3.2.1.22
orf00337_contig.1.cir	family transcriptional regulator	888	20	3.35966e-122	0.5925	5	P:regulation of transcription, DNA-templated; P:transcription, DNA-templated; F:sequence-specific DNA binding; F:sequence-specific DNA binding transcription factor activity; F:DNA binding
orf00338_contig.1.cir	kanamycin nucleotidyltransferase	762	20	2.72728e-107	0.615	1	F:transferase activity	-
orf00340_contig.1.cir	stress protein	300	20	2.9722e-33	0.6645	0	-
orf00342_contig.1.cir	#NAME?	861	20	6.96381e-166	0.86	0	-
orf00343_contig.1.cir	futalosine nucleosidase	678	20	6.12045e-67	0.644	1	F:catalytic activity	-
orf00347_contig.1.cir	polysaccharide deacetylase	1233	20	1.79821e-106	0.614	3	F:hydrolase activity, acting on carbon-nitrogen (but not peptide) bonds; P:carbohydrate metabolic process; F:catalytic activity
orf00348_contig.1.cir	family transcriptional regulator	477	20	5.72635e-82	0.8645	5	P:regulation of transcription, DNA-templated; F:sequence-specific DNA binding transcription factor activity; F:sequence-specific DNA binding; C:transcription factor complex; P:regulation of transcription, DNA-templated	-
orf00349_contig.1.cir	dna glycosylase	561	20	1.06447e-94	0.8475	2	P:DNA repair; F:hydrolase activity, hydrolyzing N-glycosyl compounds	EC:3.2.2.0
orf00350_contig.1.cir	ribonucleotide reductase stimulatory protein	360	20	3.10069e-67	0.902	0	-
orf00352_contig.1.cir	ribonucleotide-diphosphate reductase subunit alpha	2085	20	0	0.901	8	C:ribonucleoside-diphosphate reductase complex; P:DNA replication; F:ATP binding; F:ribonucleoside-diphosphate reductase activity, thioredoxin disulfide as acceptor; P:oxidation-reduction process; P:purine nucleobase metabolic process; P:pyrimidine nucleobase metabolic process; P:deoxyribonucleoside diphosphate metabolic process	EC:1.17.4.1
orf00353_contig.1.cir	ribonucleotide-diphosphate reductase	966	20	0	0.9455	9	C:ribonucleoside-diphosphate reductase complex; P:deoxyribonucleotide biosynthetic process; P:DNA replication; F:metal ion binding; P:deoxyribonucleoside diphosphate metabolic process; F:ribonucleoside-diphosphate reductase activity, thioredoxin disulfide as acceptor; P:oxidation-reduction process; P:purine nucleobase metabolic process; P:pyrimidine nucleobase metabolic process	EC:1.17.4.1
orf00355_contig.1.cir	---NA---	120	0			0	-
orf00356_contig.1.cir	dihydroxy-acid partial	300	20	2.8426e-32	0.5765	4	C:integral component of membrane; F:signal transducer activity; C:membrane; P:signal transduction
orf00357_contig.1.cir	tetracycline resistance protein	1413	20	6.12383e-162	0.64	3	C:integral component of membrane; C:membrane; P:transmembrane transport
orf00358_contig.1.cir	family transcriptional regulator	342	20	6.50298e-55	0.874	5	P:regulation of transcription, DNA-templated; F:sequence-specific DNA binding transcription factor activity; F:DNA binding; C:transcription factor complex; P:regulation of transcription, DNA-templated	-
orf00359_contig.1.cir	deoxyuridine 5 -triphosphate nucleotidohydrolase	132	2	7.6319	0.54	2	P:dUTP metabolic process; F:hydrolase activity
orf00360_contig.1.cir	aldo keto reductase	858	20	2.14129e-132	0.7675	1	F:oxidoreductase activity	-
orf00362_contig.1.cir	hydroxyethylthiazole kinase	876	20	2.6536e-84	0.6225	1	F:binding	-
orf00364_contig.1.cir	phosphomethylpyrimidine kinase	825	20	3.32092e-121	0.734	3	F:kinase activity; P:cellular metabolic process; F:nucleotide binding	-
orf00366_contig.1.cir	---NA---	123	0			0	-
orf00367_contig.1.cir	monooxygenase	309	20	2.75606e-19	0.57	0	-
orf00369_contig.1.cir	dna polymerase iii subunit epsilon	1002	20	3.79195e-58	0.6725	0	-
orf00371_contig.1.cir	pirin	702	20	4.44203e-101	0.733	0	-
orf00372_contig.1.cir	hypothetical protein [Paenibacillus wynnii]	339	20	1.08237e-18	0.5135	0	-
orf00374_contig.1.cir	manganese transporter	1368	20	0	0.6815	3	C:membrane; P:ion transport; F:transporter activity	-
orf00375_contig.1.cir	sugar abc transporter permease	141	5	2.50037	0.478	5	C:integral component of membrane; C:membrane; P:transport; C:plasma membrane; F:transporter activity
orf00377_contig.1.cir	3-ketoacyl-acp reductase	786	20	5.66601e-123	0.7915	5	P:oxidation-reduction process; F:3-oxoacyl-[acyl-carrier-protein] reductase (NADPH) activity; C:fatty acid synthase complex; P:fatty acid biosynthetic process; P:acyl-carrier-protein biosynthetic process	EC:1.1.1.100
orf00378_contig.1.cir	---NA---	123	0			0	-
orf00379_contig.1.cir	beta-glucosidase	1344	20	0	0.7375	2	F:beta-glucosidase activity; P:cellulose catabolic process	EC:3.2.1.21
orf00381_contig.1.cir	cystathionine beta-lyase	1206	20	6.20466e-161	0.7015	1	F:transferase activity	-
orf00382_contig.1.cir	glycoside hydrolase	1623	20	3.43249e-178	0.6485	4	P:chitin catabolic process; F:hydrolase activity, hydrolyzing O-glycosyl compounds; P:carbohydrate metabolic process; F:chitinase activity
orf00383_contig.1.cir	dna binding domain excisionase family	963	20	2.61359e-156	0.773	1	F:DNA binding	-
orf00385_contig.1.cir	molybdenum abc transporter substrate-binding protein	882	20	1.1495e-120	0.714	3	F:molybdate transmembrane-transporting ATPase activity; C:outer membrane-bounded periplasmic space; P:molybdate ion transport
orf00386_contig.1.cir	molybdenum abc transporter permease	672	20	1.90956e-106	0.76	3	C:membrane; P:transport; F:transporter activity	-
orf00388_contig.1.cir	ring-cleaving dioxygenase	984	20	2.05434e-180	0.833	2	F:dioxygenase activity; P:oxidation-reduction process	-
orf00389_contig.1.cir	membrane protein	441	20	9.30103e-71	0.849	0	-
orf00391_contig.1.cir	membrane protein	759	20	6.01405e-113	0.8045	0	-
orf00392_contig.1.cir	cytochrome c oxidase subunit ii	975	20	3.89424e-124	0.705	5	F:oxidoreductase activity, acting on diphenols and related substances as donors, oxygen as acceptor; C:membrane; F:heme-copper terminal oxidase activity; P:electron transport chain; P:electron transport	EC:1.10.3.0
orf00394_contig.1.cir	quinol oxidase subunit 1	1968	20	0	0.85	8	P:aerobic respiration; P:hydrogen ion transmembrane transport; F:iron ion binding; F:heme binding; C:integral component of membrane; F:cytochrome-c oxidase activity; P:mitochondrial electron transport, cytochrome c to oxygen; C:respiratory chain complex IV	EC:1.9.3.1
orf00395_contig.1.cir	cytochrome o ubiquinol oxidase subunit iii	618	20	2.07735e-108	0.828	9	P:aerobic electron transport chain; F:cytochrome o ubiquinol oxidase activity; P:hydrogen ion transmembrane transport; C:plasma membrane; F:cytochrome-c oxidase activity; P:electron transport; C:cytochrome o ubiquinol oxidase complex; P:mitochondrial electron transport, cytochrome c to oxygen; C:respiratory chain complex IV	EC:1.9.3.1
orf00396_contig.1.cir	heme transporter	330	20	1.94123e-31	0.592	5	P:oxidation-reduction process; C:integral component of membrane; P:electron transport coupled proton transport; F:cytochrome o ubiquinol oxidase activity; F:oxidoreductase activity
orf00397_contig.1.cir	uncharacterized protein	288	20	1.33149e-08	0.495	0	-
orf00399_contig.1.cir	hypothetical protein [Paenibacillus sanguinis]	435	2	3.9306	0.5	0	-
orf00400_contig.1.cir	peptidylprolyl isomerase	792	20	1.0987e-75	0.689	2	P:cellular protein metabolic process; F:isomerase activity	-
orf00401_contig.1.cir	diguanylate cyclase	1071	20	2.69087e-98	0.6105	1	P:single-organism cellular process	-
orf00402_contig.1.cir	methyl-accepting chemotaxis protein mcpa	1920	20	2.78957e-139	0.579	6	F:transmembrane signaling receptor activity; C:integral component of membrane; P:chemotaxis; F:signal transducer activity; C:membrane; P:signal transduction
orf00404_contig.1.cir	hypothetical protein [Paenibacillus fonticola]	408	20	3.3583e-30	0.593	0	-
orf00405_contig.1.cir	membrane protein	177	17	2.53023e-10	0.557059	0	-
orf00406_contig.1.cir	histidine kinase	1914	20	0	0.65	2	P:signal transduction; F:transferase activity, transferring phosphorus-containing groups	-
orf00407_contig.1.cir	nhlp leader peptide family natural product precursor	246	20	1.83142e-37	0.84	3	F:catalytic activity; F:transition metal ion binding; P:nitrogen compound metabolic process	-
orf00408_contig.1.cir	hypothetical protein, partial [Paenibacillus fonticola]	951	20	9.7313e-78	0.5685	0	-
orf00409_contig.1.cir	membrane protein	624	20	1.32698e-79	0.617	0	-
orf00410_contig.1.cir	preprotein translocase subunit	210	20	1.78536e-17	0.6005	3	C:plasma membrane; C:membrane part; P:protein transport	-
orf00412_contig.1.cir	cell division protein	384	20	7.89103e-67	0.7265	3	P:cell cycle; C:cytoplasm; P:cell division	-
orf00413_contig.1.cir	general stress protein	462	20	8.35548e-70	0.7865	5	P:cellular iron ion homeostasis; F:oxidoreductase activity, oxidizing metal ions; F:ferric iron binding; P:response to stress; P:oxidation-reduction process	-
orf00414_contig.1.cir	transposase	1209	20	0	0.817	3	P:transposition, DNA-mediated; F:transposase activity; F:DNA binding	-
orf00415_contig.1.cir	sodium:melibiose symporter	171	20	0.0202548	0.573	7	P:oxidation-reduction process; F:oxidoreductase activity; F:zinc ion binding; C:membrane; P:sodium ion transport; F:transporter activity; P:carbohydrate transport
orf00416_contig.1.cir	general stress protein	333	20	1.82941e-55	0.785	0	-
orf00417_contig.1.cir	cell wall hydrolase	858	20	6.02601e-75	0.642	2	P:metabolic process; F:hydrolase activity	-
orf00418_contig.1.cir	family transcriptional regulator	582	20	8.66044e-89	0.8115	2	P:regulation of transcription, DNA-templated; F:DNA binding	-
orf00419_contig.1.cir	membrane protein	2193	20	0	0.658	0	-
orf00420_contig.1.cir	---NA---	183	0			0	-
orf00421_contig.1.cir	glycosyltransferase-like protein	144	5	0.204705	0.56	10	F:transferase activity; P:metabolic process; F:L-phenylalanine:2-oxoglutarate aminotransferase activity; F:pyridoxal phosphate binding; P:biosynthetic process; F:histidinol-phosphate transaminase activity; F:transaminase activity; P:histidine biosynthetic process; F:catalytic activity; P:cellular amino acid biosynthetic process
orf00422_contig.1.cir	glutamate synthase	198	20	1.08467e-27	0.8565	5	P:glutamate biosynthetic process; P:glutamine metabolic process; F:glutamate synthase (ferredoxin) activity; F:transferase activity; P:oxidation-reduction process	EC:1.4.7.1
orf00426_contig.1.cir	glutamate synthase	4308	20	0	0.8695	7	P:glutamate biosynthetic process; P:glutamine metabolic process; F:glutamate synthase (ferredoxin) activity; F:transferase activity; F:glutamate synthase (NADPH) activity; P:oxidation-reduction process; P:electron transport	EC:1.4.7.1; EC:1.4.1.13
orf00428_contig.1.cir	peptide abc transporter atpase	126	1	3.62037	0.47	0	-
orf00429_contig.1.cir	bacitracin abc transporter atp-binding protein	906	20	1.77458e-155	0.8225	4	P:obsolete ATP catabolic process; F:ATP binding; P:polyamine transmembrane transport; F:polyamine-transporting ATPase activity	EC:3.6.3.31
orf00430_contig.1.cir	abc transporter permease	771	20	5.54242e-94	0.6625	0	-
orf00431_contig.1.cir	family transcriptional regulator	1179	20	0	0.786	8	P:regulation of transcription, DNA-templated; P:intracellular signal transduction; F:sequence-specific DNA binding transcription factor activity; F:sequence-specific DNA binding; P:phosphorelay signal transduction system; F:phosphorelay response regulator activity; C:transcription factor complex; P:regulation of transcription, DNA-templated	-
orf00433_contig.1.cir	histidine kinase	1773	20	0	0.7765	6	F:signal transducer activity; F:kinase activity; P:phosphorylation; P:signal transduction; C:membrane; F:nucleotide binding	-
orf00434_contig.1.cir	sugar abc transporter permease	840	20	2.90756e-151	0.8495	4	C:integral component of membrane; C:plasma membrane; F:transporter activity; P:carbohydrate transport	-
orf00435_contig.1.cir	abc transporter permease	894	20	1.56158e-165	0.8455	4	C:integral component of membrane; C:plasma membrane; F:transporter activity; P:carbohydrate transport	-
orf00438_contig.1.cir	abc transporter substrate-binding protein	1344	20	0	0.917	2	P:carbohydrate transport; F:transporter activity	-
orf00440_contig.1.cir	cell division protein	402	20	2.98826e-25	0.5585	0	-
orf00441_contig.1.cir	membrane protein	1026	20	6.70598e-98	0.611	0	-
orf00443_contig.1.cir	cardiolipin synthase	1437	20	0	0.8055	4	F:cardiolipin synthase activity; C:plasma membrane; P:cardiolipin biosynthetic process; C:integral component of membrane	-
orf00444_contig.1.cir	dna polymerase	891	20	1.24516e-160	0.797	2	F:ligase activity; P:metabolic process	-
orf00446_contig.1.cir	dna ligase	1011	20	1.61908e-149	0.7265	3	P:DNA ligation; F:DNA ligase activity; P:DNA repair	-
orf00448_contig.1.cir	dna repair protein	1101	20	1.54287e-163	0.924	3	P:double-strand break repair via nonhomologous end joining; F:double-stranded DNA binding; P:DNA recombination	-
orf00449_contig.1.cir	atp-binding protein	546	20	5.52279e-66	0.727	2	P:cellular metabolic process; F:catalytic activity	-
orf00450_contig.1.cir	peptidase m22	825	20	1.26558e-60	0.5085	3	P:threonylcarbamoyladenosine biosynthetic process; P:proteolysis; F:peptidase activity
orf00451_contig.1.cir	alanine acetyltransferase	534	20	5.82674e-83	0.8025	4	F:ribosomal-protein-alanine N-acetyltransferase activity; P:N-terminal protein amino acid acetylation; C:ribosomal-protein-alanine N-acetyltransferase complex; P:acyl-carrier-protein biosynthetic process	EC:2.3.1.128
orf00453_contig.1.cir	trna threonylcarbamoyladenosine modification protein	1125	20	0	0.83	6	C:cytoplasm; F:transferase activity, transferring acyl groups other than amino-acyl groups; P:threonylcarbamoyladenosine biosynthetic process; F:metalloendopeptidase activity; F:iron ion binding; P:proteolysis	EC:2.3.1.0; EC:3.4.24.0
orf00455_contig.1.cir	gnat family acetyltransferase	573	20	1.23121e-41	0.565	4	P:metabolic process; F:N-acetyltransferase activity; F:transferase activity; F:transferase activity, transferring acyl groups
orf00457_contig.1.cir	rna methyltransferase	990	20	2.33271e-104	0.6225	3	F:methyltransferase activity; P:methylation; F:transferase activity
orf00458_contig.1.cir	serine threonine protein phosphatase	738	20	3.35955e-113	0.768	0	-
orf00459_contig.1.cir	mfs transporter	1320	20	7.24988e-179	0.7285	2	C:integral component of membrane; P:transmembrane transport
orf00460_contig.1.cir	methionine sulfoxide reductase	966	20	2.87483e-162	0.784	6	F:peptide-methionine (R)-S-oxide reductase activity; F:peptide-methionine (S)-S-oxide reductase activity; P:cellular protein modification process; P:oxidation-reduction process; P:protein repair; P:response to oxidative stress	EC:1.8.4.12; EC:1.8.4.11
orf00462_contig.1.cir	domain-containing protein	285	20	6.18153e-18	0.686	0	-
orf00464_contig.1.cir	sulfurtransferase	381	20	1.71608e-51	0.6495	0	-
orf00466_contig.1.cir	multidrug abc transporter atp-binding protein	1959	20	0	0.788	3	P:obsolete ATP catabolic process; F:ATP binding; F:ATPase activity	EC:3.6.1.3
orf00467_contig.1.cir	---NA---	114	0			0	-
orf00468_contig.1.cir	5-formyltetrahydrofolate cyclo-ligase	627	20	3.02516e-48	0.5545	4	F:ATP binding; F:ligase activity; F:5-formyltetrahydrofolate cyclo-ligase activity; P:folic acid-containing compound biosynthetic process
orf00469_contig.1.cir	molybdenum cofactor biosynthesis protein	507	20	1.92433e-72	0.751	1	P:Mo-molybdopterin cofactor biosynthetic process
orf00470_contig.1.cir	molybdenum cofactor biosynthesis protein	510	20	2.82111e-92	0.877	1	P:Mo-molybdopterin cofactor biosynthetic process	-
orf00471_contig.1.cir	preprotein translocase subunit	759	20	1.69311e-105	0.726	3	C:plasma membrane part; C:integral component of membrane; P:protein transport	-
orf00473_contig.1.cir	molecular chaperone	282	20	2.79324e-51	0.922	3	C:cytoplasm; P:protein folding; F:ATP binding	-
orf00474_contig.1.cir	molecular chaperone	1629	20	0	0.8865	4	C:cytoplasm; F:ATP binding; F:unfolded protein binding; P:protein refolding	-
orf00476_contig.1.cir	transposase is200-family protein	303	20	6.94391e-67	0.973	3	P:transposition, DNA-mediated; F:transposase activity; F:DNA binding	-
orf00477_contig.1.cir	polyketide synthase regulator	1587	20	0	0.62	0	-
orf00478_contig.1.cir	cytosine permease	1269	20	0	0.5935	3	C:membrane; P:nucleobase transport; F:nucleobase transmembrane transporter activity	-
orf00479_contig.1.cir	hypothetical protein [Paenibacillus lactis]	1104	20	0	0.702	0	-
orf00480_contig.1.cir	hydantoinase subunit beta	1554	20	0	0.685	2	P:metabolic process; F:hydrolase activity	-
orf00481_contig.1.cir	3-beta hydroxysteroid dehydrogenase	897	20	1.22051e-123	0.624	0	-
orf00482_contig.1.cir	family transcriptional regulator	648	20	9.6794e-112	0.8335	2	P:regulation of transcription, DNA-templated; F:DNA binding	-
orf00483_contig.1.cir	conserved domain protein	504	20	2.39262e-05	0.4735	0	-
orf00484_contig.1.cir	5-methyltetrahydropteroyltriglutamate--homocysteine methyltransferase	2289	20	0	0.7275	3	F:metal ion binding; P:cellular amino acid biosynthetic process; F:methyltransferase activity	EC:2.1.1.0
orf00486_contig.1.cir	spore gernimation protein	165	11	4.73574	0.545455	2	P:spore germination; C:integral component of membrane
orf00487_contig.1.cir	gnat family acetyltransferase	417	20	6.18946e-63	0.7805	1	F:transferase activity, transferring acyl groups	-
orf00488_contig.1.cir	cysteinyl-trna deacylase	483	20	1.96333e-69	0.727	2	P:translation; F:catalytic activity	-
orf00490_contig.1.cir	coagulation factor 5 8 type domain protein	2631	20	0	0.7775	3	P:mannan catabolic process; P:cell adhesion; F:beta-mannosidase activity
orf00491_contig.1.cir	polyphosphate kinase	2082	20	0	0.781	5	C:polyphosphate kinase complex; F:ATP binding; P:polyphosphate biosynthetic process; F:polyphosphate kinase activity; P:oxidative phosphorylation	EC:2.7.4.1
orf00492_contig.1.cir	exopolyphosphatase	1527	20	5.71127e-178	0.6365	3	F:exopolyphosphatase activity; F:hydrolase activity; P:metabolic process
orf00493_contig.1.cir	thiamine biosynthesis protein	1104	20	6.91742e-176	0.818	2	P:thiamine biosynthetic process; C:periplasmic space	-
orf00494_contig.1.cir	#NAME?	936	20	7.47107e-90	0.633	2	F:hydrolase activity; P:organic substance metabolic process	-
orf00497_contig.1.cir	sodium:proton antiporter	1197	20	1.48873e-134	0.679	2	F:transmembrane transporter activity; P:ion transport	-
orf00498_contig.1.cir	hypothetical protein [Paenibacillus sp. FSL H7-0737]	201	5	0.201404	0.528	0	-
orf00499_contig.1.cir	spore gernimation protein	1236	20	9.92025e-134	0.673	2	P:spore germination; C:membrane
orf00500_contig.1.cir	spore germination protein	1113	20	3.96571e-92	0.627	2	P:spore germination; C:integral component of membrane
orf00502_contig.1.cir	spore gernimation protein	1623	20	0	0.707	2	P:spore germination; C:integral component of membrane
orf00503_contig.1.cir	transcriptional regulator	567	20	4.47732e-94	0.822	0	-
orf00505_contig.1.cir	phosphate abc transporter atp-binding protein	756	20	1.51135e-138	0.856	6	F:inorganic phosphate transmembrane transporter activity; P:obsolete ATP catabolic process; F:phosphate ion transmembrane-transporting ATPase activity; F:ATP binding; P:phosphate ion transmembrane transport; C:plasma membrane	EC:3.6.3.27
orf00507_contig.1.cir	phosphate abc transporter permease	888	20	6.34514e-144	0.7835	4	C:integral component of membrane; P:transport; C:plasma membrane; F:transporter activity	-
orf00508_contig.1.cir	phosphate abc transporter permease	900	20	6.73955e-143	0.766	0	-
orf00510_contig.1.cir	phosphate-binding protein	954	20	1.10292e-101	0.696	1	P:transport
orf00511_contig.1.cir	transcriptional regulator	888	20	7.56514e-44	0.51	4	P:regulation of transcription, DNA-templated; P:transcription, DNA-templated; F:sequence-specific DNA binding transcription factor activity; F:DNA binding
orf00513_contig.1.cir	hypothetical protein [Paenibacillus sp. FSL P4-0081]	2370	20	0	0.592	0	-
orf00514_contig.1.cir	transcriptional regulator	546	20	5.12623e-75	0.7415	0	-
orf00515_contig.1.cir	abc transporter atp-binding protein	135	20	0.17237	0.5105	13	F:ATPase activity; F:ATP binding; P:metabolic process; F:nucleotide binding; F:nucleoside-triphosphatase activity; P:obsolete ATP catabolic process; F:transporter activity; P:transport; C:ATP-binding cassette (ABC) transporter complex; P:transmembrane transport; F:hydrolase activity, acting on acid anhydrides, catalyzing transmembrane movement of substances; C:integral component of membrane; C:me…
orf00517_contig.1.cir	glycine betaine abc transporter atp-binding protein	1221	20	0	0.918	6	P:transmembrane transport; P:glycine betaine transport; P:obsolete ATP catabolic process; F:ATP binding; F:quaternary-ammonium-compound-transporting ATPase activity; C:membrane	EC:3.6.3.32
orf00519_contig.1.cir	glycine betaine abc transporter	849	20	2.40428e-144	0.8385	4	C:integral component of membrane; P:transport; C:plasma membrane; F:transporter activity	-
orf00521_contig.1.cir	glycine betaine abc transporter	951	20	1.13116e-137	0.8105	2	F:transporter activity; P:transport	-
orf00522_contig.1.cir	purine nucleoside phosphorylase -type	708	20	2.24236e-155	0.937	6	F:purine-nucleoside phosphorylase activity; P:purine nucleoside metabolic process; P:purine nucleobase metabolic process; P:pyrimidine nucleobase metabolic process; P:nicotinamide metabolic process; P:nicotinate nucleotide metabolic process	EC:2.4.2.1
orf00523_contig.1.cir	thymidine phosphorylase	1302	20	0	0.8265	6	F:thymidine phosphorylase activity; F:pyrimidine-nucleoside phosphorylase activity; P:pyrimidine nucleoside metabolic process; P:pyrimidine nucleobase metabolic process; F:phosphorylase activity; P:purine nucleobase metabolic process	EC:2.4.2.4; EC:2.4.2.2; EC:2.4.1.1
orf00525_contig.1.cir	chromate transporter	537	20	1.38254e-68	0.673	2	F:chromate transmembrane transporter activity; P:chromate transport
orf00526_contig.1.cir	chromate transporter	672	20	1.74658e-85	0.7125	2	F:chromate transmembrane transporter activity; P:chromate transport
orf00528_contig.1.cir	histidine kinase	528	10	1.31227e-28	0.545	0	-
orf00529_contig.1.cir	conserved domain protein	129	13	1.45595e-05	0.648462	0	-
orf00530_contig.1.cir	malate dehydrogenase	1722	20	0	0.706	1	F:oxidoreductase activity	-
orf00532_contig.1.cir	family transcriptional regulator	573	20	6.01873e-75	0.761	0	-
orf00534_contig.1.cir	major facilitator transporter	1539	20	0	0.7925	3	C:integral component of membrane; C:plasma membrane; P:transmembrane transport	-
orf00535_contig.1.cir	oxidoreductase	996	20	1.14295e-156	0.8025	2	F:oxidoreductase activity; P:oxidation-reduction process	-
orf00536_contig.1.cir	sugar abc transporter permease	150	4	9.74678	0.52	0	-
orf00537_contig.1.cir	glycosyl transferase	717	20	4.77597e-124	0.681	3	F:transferase activity; P:metabolic process; F:transferase activity, transferring glycosyl groups
orf00539_contig.1.cir	3-oxoacyl-acp synthase	1014	20	5.77559e-177	0.788	3	F:transferase activity, transferring acyl groups other than amino-acyl groups; P:lipid biosynthetic process; P:fatty acid metabolic process	EC:2.3.1.0
orf00540_contig.1.cir	family transcriptional regulator	330	20	3.76553e-54	0.904	5	P:regulation of transcription, DNA-templated; F:sequence-specific DNA binding transcription factor activity; F:DNA binding; C:transcription factor complex; P:regulation of transcription, DNA-templated	-
orf00542_contig.1.cir	sulfate transporter	1779	20	0	0.645	1	P:single-organism transport	-
orf00543_contig.1.cir	atp-dependent dna helicase	123	2	8.83318	0.485	0	-
orf00546_contig.1.cir	trans-2-enoyl- reductase	1191	20	0	0.859	2	F:oxidoreductase activity; P:oxidation-reduction process	-
orf00549_contig.1.cir	mfs transporter	1161	20	0	0.766	2	C:integral component of membrane; P:transmembrane transport
orf00550_contig.1.cir	exodeoxyribonuclease iii	762	20	5.10641e-157	0.8645	6	F:endonuclease activity; F:DNA binding; C:intracellular; F:exodeoxyribonuclease III activity; P:DNA catabolic process, exonucleolytic; P:DNA repair	EC:3.1.11.2
orf00552_contig.1.cir	peptidase m29	1233	20	0	0.858	2	P:proteolysis; F:aminopeptidase activity	EC:3.4.11.0
orf00554_contig.1.cir	family transcriptional regulator	708	20	3.82078e-130	0.89	6	P:regulation of transcription, DNA-templated; P:intracellular signal transduction; P:phosphorelay signal transduction system; F:DNA binding; F:phosphorelay response regulator activity; P:regulation of transcription, DNA-templated	-
orf00555_contig.1.cir	histidine kinase	1005	20	8.36463e-149	0.7575	5	F:protein histidine kinase activity; P:phosphorylation; P:signal transduction; F:nucleotide binding; C:protein histidine kinase complex	EC:2.7.13.3
orf00556_contig.1.cir	bacitracin abc transporter atp-binding protein	762	20	1.19946e-152	0.921	3	P:obsolete ATP catabolic process; F:ATP binding; F:ATPase activity	EC:3.6.1.3
orf00557_contig.1.cir	bacitracin abc transporter permease	1935	20	0	0.719	2	C:membrane; P:transport
orf00559_contig.1.cir	amylopullulanase	699	20	5.3225e-68	0.668	0	-
orf00560_contig.1.cir	dna polymerase	1419	20	0	0.75	3	F:RNA-directed DNA polymerase activity; P:RNA-dependent DNA replication; F:RNA binding	EC:2.7.7.49
orf00561_contig.1.cir	mfs macrolide exporter	1281	20	5.48208e-100	0.5495	2	C:integral component of membrane; P:transmembrane transport
orf00564_contig.1.cir	metal-dependent hydrolase	693	20	1.84442e-133	0.8095	2	P:metabolic process; F:hydrolase activity	-
orf00565_contig.1.cir	iron abc transporter permease	1008	20	3.45581e-146	0.7355	3	P:transport; C:membrane; F:transporter activity	-
orf00566_contig.1.cir	iron abc transporter	981	20	1.30984e-125	0.669	1	C:membrane	-
orf00569_contig.1.cir	abc transporter substrate-binding protein	999	20	1.12073e-150	0.83	0	-
orf00570_contig.1.cir	membrane protein	783	20	6.3457e-37	0.4815	0	-
orf00572_contig.1.cir	mfs transporter	1335	20	0	0.751	0	-
orf00574_contig.1.cir	flavodoxin	453	20	7.1648e-60	0.6815	5	P:oxidation-reduction process; F:oxidoreductase activity; F:electron carrier activity; F:iron ion binding; F:FMN binding
orf00575_contig.1.cir	alpha beta hydrolase	825	20	2.211e-41	0.4765	3	P:metabolic process; F:catalytic activity; F:hydrolase activity
orf00577_contig.1.cir	abc transporter permease	825	20	9.57133e-146	0.7875	4	C:integral component of membrane; P:transport; C:plasma membrane; F:transporter activity	-
orf00578_contig.1.cir	sugar abc transporter permease	867	20	1.52804e-177	0.8785	4	C:integral component of membrane; C:plasma membrane; F:transporter activity; P:carbohydrate transport	-
orf00580_contig.1.cir	abc transporter substrate-binding protein	1245	20	0	0.8035	1	P:carbohydrate transport	-
orf00581_contig.1.cir	oligopeptide opt family	204	5	1.19289	0.562	4	F:sodium:dicarboxylate symporter activity; C:membrane; P:transmembrane transport; P:dicarboxylic acid transport
orf00582_contig.1.cir	hypothetical protein [Paenibacillus sp. Y412MC10]	240	20	5.91056e-28	0.78	2	P:metabolic process; F:hydrolase activity	-
orf00583_contig.1.cir	oxetanocin a resistance protein	921	20	3.27322e-131	0.7675	0	-
orf00585_contig.1.cir	methyltransferase type 11	759	20	5.36432e-114	0.652	2	F:transferase activity; P:metabolic process	-
orf00587_contig.1.cir	butanediol dehydrogenase	1053	20	0	0.861	3	F:(R,R)-butanediol dehydrogenase activity; P:oxidation-reduction process; F:zinc ion binding	EC:1.1.1.4
orf00588_contig.1.cir	family transcriptional regulator	1032	20	0	0.907	7	P:regulation of transcription, DNA-templated; F:sequence-specific DNA binding transcription factor activity; F:DNA binding; P:transmembrane transport; C:integral component of membrane; C:transcription factor complex; P:regulation of transcription, DNA-templated	-
orf00590_contig.1.cir	endo- -beta-xylanase	183	15	1.30613	0.442	8	P:xylan catabolic process; F:hydrolase activity, hydrolyzing O-glycosyl compounds; F:carbohydrate binding; F:hydrolase activity; P:metabolic process; P:carbohydrate metabolic process; F:hydrolase activity, acting on glycosyl bonds; P:carbohydrate catabolic process
orf00592_contig.1.cir	hypothetical protein [Paenibacillus graminis]	561	20	6.52783e-60	0.7325	0	-
orf00593_contig.1.cir	hypothetical protein [Paenibacillus sp. HW567]	675	20	9.93837e-46	0.574	0	-
orf00594_contig.1.cir	family transcriptional regulator	333	20	2.17987e-42	0.7105	0	-
orf00595_contig.1.cir	amino acid abc transporter atpase	729	20	2.9409e-143	0.869	3	P:obsolete ATP catabolic process; F:ATP binding; F:ATPase activity	EC:3.6.1.3
orf00597_contig.1.cir	amino acid abc transporter substrate-binding protein	834	20	1.66962e-160	0.8355	2	F:transporter activity; P:transport	-
orf00599_contig.1.cir	glutamine abc transporter permease	651	20	7.83807e-140	0.936	4	C:integral component of membrane; P:transport; C:plasma membrane; F:transporter activity	-
orf00600_contig.1.cir	glutamine abc transporter permease	651	20	2.2224e-95	0.7285	1	C:membrane	-
orf00601_contig.1.cir	histidine kinase	1425	20	0	0.7415	3	F:kinase activity; F:ATP binding; P:phosphorylation	-
orf00602_contig.1.cir	histidine kinase	912	20	1.8778e-167	0.8	4	F:phosphorelay response regulator activity; P:phosphorelay signal transduction system; P:intracellular signal transduction; P:regulation of transcription, DNA-templated	-
orf00603_contig.1.cir	short-chain dehydrogenase	795	20	2.18272e-125	0.63	1	P:metabolic process	-
orf00604_contig.1.cir	transcriptional regulator	849	20	4.784e-149	0.6835	1	F:DNA binding	-
orf00606_contig.1.cir	transcriptional regulator	1014	20	0	0.746	5	P:regulation of transcription, DNA-templated; F:sequence-specific DNA binding transcription factor activity; F:DNA binding; C:transcription factor complex; P:regulation of transcription, DNA-templated	-
orf00607_contig.1.cir	sugar abc transporter atp-binding protein	1515	20	0	0.7935	4	P:monosaccharide transport; P:obsolete ATP catabolic process; F:ATP binding; F:monosaccharide-transporting ATPase activity	EC:3.6.3.17
orf00609_contig.1.cir	branched-chain amino acid abc transporter permease	963	20	6.0941e-170	0.716	4	C:integral component of membrane; P:transport; C:plasma membrane; F:transporter activity	-
orf00610_contig.1.cir	ribose transport system permease	954	20	1.77593e-138	0.68	1	C:membrane	-
orf00611_contig.1.cir	abc transporter substrate-binding protein	1032	20	1.79784e-162	0.6795	0	-
orf00612_contig.1.cir	#NAME?	510	16	2.84953e-98	0.76875	3	F:ureidoglycolate hydrolase activity; P:allantoin catabolic process; P:purine nucleobase metabolic process	EC:3.5.3.19
orf00614_contig.1.cir	peptidase	1311	20	0	0.736	3	P:metabolic process; F:acetylornithine deacetylase activity; P:urea cycle intermediate metabolic process	EC:3.5.1.16
orf00616_contig.1.cir	cytoplasmic protein	732	20	6.68086e-145	0.75	0	-
orf00618_contig.1.cir	---NA---	129	0			0	-
orf00619_contig.1.cir	dna-binding protein	924	20	0	0.8945	5	P:regulation of transcription, DNA-templated; F:sequence-specific DNA binding transcription factor activity; F:DNA binding; C:transcription factor complex; P:regulation of transcription, DNA-templated	-
orf00620_contig.1.cir	3-demethylubiquinone-9 3-methyltransferase	465	20	4.41839e-95	0.902	4	F:dioxygenase activity; P:oxidation-reduction process; F:methyltransferase activity; P:methylation	EC:2.1.1.0
orf00622_contig.1.cir	thymidylate synthase	597	20	2.62952e-120	0.8665	0	-
orf00624_contig.1.cir	fis family transcriptional regulator	1704	20	7.05794e-155	0.511	3	P:cellular process; F:organic cyclic compound binding; F:heterocyclic compound binding	-
orf00625_contig.1.cir	2-keto-3-deoxygluconate permease	963	20	5.86706e-101	0.581	1	P:single-organism transport	-
orf00626_contig.1.cir	hrp-dependent type iii effector protein	1299	20	1.77126e-178	0.5225	0	-
orf00627_contig.1.cir	4-hydroxythreonine-4-phosphate dehydrogenase	1008	20	0	0.8295	7	F:NAD binding; P:oxidation-reduction process; P:pyridoxal phosphate biosynthetic process; P:pyridoxine biosynthetic process; F:metal ion binding; F:4-hydroxythreonine-4-phosphate dehydrogenase activity; C:cytoplasm	EC:1.1.1.262
orf00630_contig.1.cir	hypothetical protein [Paenibacillus sp. JCM 10914]	684	20	4.21233e-93	0.6715	0	-
orf00631_contig.1.cir	family transcriptional regulator	1293	20	7.31884e-169	0.672	4	P:regulation of transcription, DNA-templated; P:transcription, DNA-templated; F:sequence-specific DNA binding transcription factor activity; F:DNA binding
orf00632_contig.1.cir	sugar-binding protein	1359	20	0	0.675	4	F:hydrolase activity, hydrolyzing O-glycosyl compounds; F:carbohydrate binding; P:carbohydrate metabolic process; C:extracellular region
orf00634_contig.1.cir	abc transporter substrate-binding protein	1992	20	0	0.696	2	P:transport; F:transporter activity
orf00635_contig.1.cir	abc transporter permease	999	20	0	0.705	4	C:integral component of membrane; P:transport; C:plasma membrane; F:transporter activity	-
orf00636_contig.1.cir	peptide abc transporter permease	1149	20	0	0.7865	4	C:integral component of membrane; P:transport; C:plasma membrane; F:transporter activity	-
orf00638_contig.1.cir	peptide abc transporter atpase	1089	20	0	0.775	6	P:obsolete ATP catabolic process; P:peptide transport; F:ATP binding; F:ATPase activity; F:peptide transporter activity; C:membrane	EC:3.6.1.3
orf00640_contig.1.cir	peptide abc transporter atp-binding protein	1149	20	5.18404e-176	0.776	6	P:obsolete ATP catabolic process; P:peptide transport; F:ATP binding; F:ATPase activity; F:peptide transporter activity; C:membrane	EC:3.6.1.3
orf00641_contig.1.cir	hydrolase	552	20	1.45393e-87	0.744	2	P:metabolic process; F:hydrolase activity	-
orf00642_contig.1.cir	2-deoxy-d-gluconate 3-dehydrogenase	774	20	2.72213e-87	0.644	4	P:oxidation-reduction process; F:oxidoreductase activity; P:metabolic process; F:gluconate 5-dehydrogenase activity
orf00644_contig.1.cir	family transcriptional regulator	546	20	2.79244e-57	0.8435	7	P:regulation of transcription, DNA-templated; F:sequence-specific DNA binding transcription factor activity; F:pyridoxal phosphate binding; F:DNA binding; F:transaminase activity; C:transcription factor complex; P:regulation of transcription, DNA-templated	EC:2.6.1.0
orf00646_contig.1.cir	---NA---	126	0			0	-
orf00647_contig.1.cir	carbon-nitrogen hydrolase	279	13	2.0698e-29	0.709231	3	F:hydrolase activity, acting on carbon-nitrogen (but not peptide) bonds; F:transferase activity, transferring acyl groups; P:nitrogen compound metabolic process	-
orf00648_contig.1.cir	phosphoglycerate mutase	141	14	0.00588087	0.538571	6	P:metabolic process; F:catalytic activity; C:extrachromosomal circular DNA; C:cell wall; P:cell adhesion; F:collagen binding
orf00649_contig.1.cir	phosphoglycerate mutase	153	20	6.39708e-12	0.567	2	P:metabolic process; F:catalytic activity
orf00651_contig.1.cir	heat-shock protein hsp20	444	20	1.10539e-71	0.728	1	P:response to stress	-
orf00652_contig.1.cir	teicoplanin resistance protein	930	20	8.71905e-137	0.7095	0	-
orf00653_contig.1.cir	dna polymerase	1419	20	0	0.75	3	F:RNA-directed DNA polymerase activity; P:RNA-dependent DNA replication; F:RNA binding	EC:2.7.7.49
orf00655_contig.1.cir	3-mercaptopyruvate sulfurtransferase	852	20	4.31529e-135	0.7075	1	F:transferase activity	-
orf00656_contig.1.cir	nlp p60 protein	147	4	0.27267	0.52	0	-
orf00657_contig.1.cir	hypothetical protein [Paenibacillus macerans]	213	20	6.75407e-35	0.8085	0	-
orf00658_contig.1.cir	dgtp triphosphohydrolase	1410	20	0	0.885	5	F:dGTPase activity; F:phosphoric diester hydrolase activity; F:magnesium ion binding; P:GTP metabolic process; P:purine nucleobase metabolic process	EC:3.1.5.1; EC:3.1.4.0
orf00660_contig.1.cir	thymidine kinase	570	20	6.65753e-123	0.9275	8	F:zinc ion binding; F:thymidine kinase activity; P:DNA replication; F:ATP binding; P:phosphorylation; C:cytoplasm; P:pyrimidine nucleobase metabolic process; P:TMP biosynthetic process	EC:2.7.1.21
orf00663_contig.1.cir	para-nitrobenzyl esterase	1470	20	0	0.6885	1	F:carboxylic ester hydrolase activity	EC:3.1.1.0
orf00664_contig.1.cir	aldehyde dehydrogenase	1476	20	0	0.7265	2	F:oxidoreductase activity, acting on the aldehyde or oxo group of donors, NAD or NADP as acceptor; P:single-organism metabolic process	EC:1.2.1.0
orf00667_contig.1.cir	hypothetical protein [Paenibacillus durus]	579	20	2.18372e-54	0.616	0	-
orf00668_contig.1.cir	peptidase s8	1329	20	9.94271e-127	0.6165	1	F:hydrolase activity	-
orf00669_contig.1.cir	formate--tetrahydrofolate ligase	1665	20	0	0.7875	5	P:folic acid-containing compound biosynthetic process; P:tetrahydrofolate interconversion; F:ATP binding; F:formate-tetrahydrofolate ligase activity; P:glyoxylate metabolic process	EC:6.3.4.3
orf00670_contig.1.cir	membrane protein	1092	20	8.31456e-164	0.7145	0	-
orf00672_contig.1.cir	alanine racemase	1179	20	0	0.7935	4	F:pyridoxal phosphate binding; P:D-alanine biosynthetic process; F:alanine racemase activity; P:aspartate metabolic process	EC:5.1.1.1
orf00674_contig.1.cir	antitoxin	282	20	1.74424e-45	0.8245	1	P:regulation of transcription, DNA-templated	-
orf00675_contig.1.cir	family transcriptional regulator	306	20	3.26764e-43	0.8125	3	F:endonuclease activity; P:nucleic acid phosphodiester bond hydrolysis; F:DNA binding	-
orf00676_contig.1.cir	diguanylate cyclase	276	4	2.66125	0.49	3	P:intracellular signal transduction; P:cyclic nucleotide biosynthetic process; F:phosphorus-oxygen lyase activity
orf00677_contig.1.cir	tex-like protein	2259	20	0	0.8675	3	F:hydrolase activity, acting on ester bonds; F:RNA binding; P:nucleobase-containing compound metabolic process	-
orf00679_contig.1.cir	atp-dependent dna helicase	144	13	1.47712e-16	0.762308	0	-
orf00680_contig.1.cir	hydrolase acyltransferase	378	20	6.16209e-48	0.848	0	-
orf00681_contig.1.cir	#NAME?	525	20	3.73209e-86	0.8455	2	F:zinc ion binding; C:cytoplasm	-
orf00682_contig.1.cir	flagellar biosynthesis protein	216	20	1.42919e-16	0.527	8	F:helicase activity; F:nucleic acid binding; F:ATP binding; F:hydrolase activity; P:metabolic process; F:nucleotide binding; F:ATP-dependent helicase activity; P:obsolete ATP catabolic process
orf00683_contig.1.cir	dna polymerase	1419	20	0	0.75	3	F:RNA-directed DNA polymerase activity; P:RNA-dependent DNA replication; F:RNA binding	EC:2.7.7.49
orf00684_contig.1.cir	phosphatase	870	20	1.64295e-122	0.735	1	F:catalytic activity	-
orf00685_contig.1.cir	family transcriptional regulator	789	20	3.02706e-111	0.777	6	P:regulation of transcription, DNA-templated; F:sequence-specific DNA binding transcription factor activity; F:DNA binding; F:transferase activity; C:transcription factor complex; P:regulation of transcription, DNA-templated	-
orf00687_contig.1.cir	membrane bound o-acyl transferase mboat family protein	168	11	1.96456	0.604545	6	P:hydrogen ion transmembrane transport; P:oxidation-reduction process; F:cytochrome-c oxidase activity; F:transferase activity; P:metabolic process; F:transferase activity, transferring acyl groups
orf00689_contig.1.cir	pas protein	636	20	8.38048e-35	0.5315	2	F:signal transducer activity; P:signal transduction
orf00690_contig.1.cir	transcriptional regulator	381	20	1.85516e-45	0.7645	1	F:sequence-specific DNA binding	-
orf00692_contig.1.cir	manganese transporter	1350	20	0	0.838	6	P:metal ion transport; C:integral component of membrane; F:metal ion binding; C:plasma membrane; P:transmembrane transport; F:symporter activity	-
orf00693_contig.1.cir	ohr subfamily peroxiredoxin	423	20	1.29546e-71	0.8455	1	P:response to stress	-
orf00694_contig.1.cir	hypothetical protein [Paenibacillus sp. GD11]	285	20	7.78316e-49	0.8285	0	-
orf00695_contig.1.cir	membrane protein	357	20	6.96699e-36	0.6045	0	-
orf00696_contig.1.cir	thiol-disulfide oxidoreductase dcc	558	20	2.80553e-47	0.6125	0	-
orf00698_contig.1.cir	cobq nucleotide binding domain protein	1458	20	2.29542e-55	0.516	0	-
orf00699_contig.1.cir	pilus assembly protein	1251	20	0	0.876	2	F:ATP binding; P:transport	-
orf00700_contig.1.cir	pilus assembly protein	876	20	2.46082e-82	0.6125	0	-
orf00703_contig.1.cir	type ii secretion protein f	873	20	4.4814e-83	0.612	0	-
orf00704_contig.1.cir	hypothetical protein [Paenibacillus sanguinis]	195	20	8.89393e-15	0.573	0	-
orf00705_contig.1.cir	pilus assembly protein	690	20	9.80044e-59	0.5715	0	-
orf00706_contig.1.cir	hypothetical protein [Paenibacillus sp. oral taxon 786]	2241	20	0	0.5715	0	-
orf00707_contig.1.cir	tade-like family protein	966	20	2.16059e-107	0.648	0	-
orf00708_contig.1.cir	peptidase a24	507	20	3.11556e-60	0.695	3	P:proteolysis; F:aspartic-type endopeptidase activity; C:membrane
orf00709_contig.1.cir	forkhead-associated protein	1725	20	5.66903e-70	0.427	0	-
orf00710_contig.1.cir	epimerase family protein	918	20	9.00689e-107	0.6625	3	P:cellular metabolic process; F:catalytic activity; F:coenzyme binding
orf00711_contig.1.cir	deoxyribonuclease iv	1116	20	0	0.8435	6	F:DNA binding; C:intracellular; P:DNA catabolic process, endonucleolytic; F:deoxyribonuclease IV (phage-T4-induced) activity; F:zinc ion binding; P:DNA repair	EC:3.1.21.2
orf00712_contig.1.cir	formyltetrahydrofolate deformylase	951	20	0	0.893	5	F:formyltetrahydrofolate deformylase activity; F:hydroxymethyl-, formyl- and related transferase activity; F:amino acid binding; P:'de novo' IMP biosynthetic process; P:glyoxylate metabolic process	EC:3.5.1.10; EC:2.1.2.0
orf00715_contig.1.cir	transketolase	2025	20	0	0.865	4	F:metal ion binding; F:transketolase activity; P:pentose-phosphate shunt; P:carbon utilization	EC:2.2.1.1
orf00716_contig.1.cir	3-hydroxyisobutyrate dehydrogenase	897	20	4.73718e-160	0.8565	8	F:3-hydroxyisobutyrate dehydrogenase activity; P:pentose-phosphate shunt; F:phosphogluconate dehydrogenase (decarboxylating) activity; F:coenzyme binding; P:isoleucine catabolic process; P:leucine catabolic process; P:valine catabolic process; P:D-gluconate metabolic process	EC:1.1.1.31; EC:1.1.1.44
orf00717_contig.1.cir	glucose-6-phosphate isomerase	1356	20	0	0.941	7	C:cytoplasm; P:glycolytic process; P:gluconeogenesis; F:glucose-6-phosphate isomerase activity; P:starch metabolic process; P:sucrose metabolic process; P:pentose-phosphate shunt	EC:5.3.1.9
orf00720_contig.1.cir	family protein	633	20	1.16768e-108	0.789	1	P:cell division	-
orf00721_contig.1.cir	family transcriptional regulator	591	20	4.27997e-100	0.8645	2	P:regulation of transcription, DNA-templated; F:DNA binding	-
orf00722_contig.1.cir	---NA---	120	0			0	-
orf00723_contig.1.cir	abc transporter	1065	20	0	0.901	5	P:sulfate transmembrane transport; C:ATP-binding cassette (ABC) transporter complex; F:sulfate transmembrane-transporting ATPase activity; P:obsolete ATP catabolic process; F:ATP binding	EC:3.6.3.25
orf00724_contig.1.cir	abc transporter permease	1110	20	0	0.8355	0	-
orf00726_contig.1.cir	abc transporter atp-binding protein	1017	20	0	0.808	3	P:obsolete ATP catabolic process; F:ATP binding; F:ATPase activity	EC:3.6.1.3
orf00728_contig.1.cir	s-layer domain-containing protein	1161	20	0	0.689	0	-
orf00730_contig.1.cir	rna polymerase subunit sigma-24	612	20	1.17518e-102	0.69	7	P:regulation of transcription, DNA-templated; F:sequence-specific DNA binding transcription factor activity; F:DNA binding; P:DNA-templated transcription, initiation; F:sigma factor activity; C:transcription factor complex; P:regulation of transcription, DNA-templated	-
orf00731_contig.1.cir	dna-binding protein	912	20	6.78523e-74	0.5045	2	C:integral component of membrane; C:plasma membrane
orf00733_contig.1.cir	mbl fold metallo-hydrolase	789	20	2.37517e-140	0.799	2	P:metabolic process; F:hydrolase activity	-
orf00734_contig.1.cir	cof-like hydrolase	801	20	1.07291e-164	0.911	2	P:metabolic process; F:hydrolase activity	-
orf00735_contig.1.cir	lipoate--protein ligase	1005	20	0	0.8735	5	C:cytoplasm; F:ligase activity; P:protein lipoylation; F:ATP binding; F:transferase activity	-
orf00736_contig.1.cir	abc transporter substrate-binding protein	1011	20	6.65809e-142	0.738	0	-
orf00737_contig.1.cir	iron abc transporter	1047	20	1.46062e-144	0.7075	1	C:membrane	-
orf00739_contig.1.cir	abc transporter atp-binding protein	795	20	3.03839e-110	0.769	3	F:nucleoside-triphosphatase activity; F:nucleotide binding; P:metabolic process	EC:3.6.1.15
orf00740_contig.1.cir	dna polymerase	1419	20	0	0.75	3	F:RNA-directed DNA polymerase activity; P:RNA-dependent DNA replication; F:RNA binding	EC:2.7.7.49
orf00742_contig.1.cir	chemotaxis protein	1689	20	4.07497e-159	0.6	5	C:integral component of membrane; P:chemotaxis; F:signal transducer activity; C:membrane; P:signal transduction
orf00743_contig.1.cir	membrane protein	702	20	2.54919e-104	0.7385	0	-
orf00744_contig.1.cir	metallopeptidase	1089	20	9.8533e-164	0.731	1	F:exopeptidase activity	-
orf00745_contig.1.cir	hydrolase	114	20	0.00214919	0.6275	2	F:hydrolase activity; P:metabolic process
orf00748_contig.1.cir	hydrolase	177	20	6.63781e-11	0.6935	3	F:hydrolase activity; P:metabolic process; F:hydroxyacylglutathione hydrolase activity
orf00750_contig.1.cir	hydrolase	174	20	0.0629436	0.627	4	F:hydrolase activity; P:metabolic process; F:nucleotide binding; F:nucleoside-triphosphatase activity
orf00751_contig.1.cir	hypothetical protein [Paenibacillus fonticola]	228	20	3.14653e-18	0.633	0	-
orf00752_contig.1.cir	glycine betaine abc transporter permease	126	9	2.0054	0.603333	5	C:integral component of membrane; C:membrane; P:transport; C:plasma membrane; F:transporter activity
orf00755_contig.1.cir	bifunctional glyoxylate hydroxypyruvate reductase b	969	20	1.20109e-154	0.7625	3	P:metabolic process; F:cofactor binding; F:oxidoreductase activity, acting on the CH-OH group of donors, NAD or NADP as acceptor	EC:1.1.1.0
orf00756_contig.1.cir	family transcriptional regulator	471	20	7.82696e-67	0.7565	4	P:regulation of transcription, DNA-templated; F:sequence-specific DNA binding transcription factor activity; C:transcription factor complex; P:regulation of transcription, DNA-templated	-
orf00757_contig.1.cir	chlorophyllase	966	20	1.19459e-146	0.737	2	F:1-alkyl-2-acetylglycerophosphocholine esterase activity; P:lipid catabolic process
orf00758_contig.1.cir	chlorophyllase	993	20	7.35431e-168	0.7665	4	F:1-alkyl-2-acetylglycerophosphocholine esterase activity; P:lipid catabolic process; C:1-alkyl-2-acetylglycerophosphocholine esterase complex; P:glycerolipid metabolic process	EC:3.1.1.47
orf00759_contig.1.cir	7-cyano-7-deazaguanine reductase	498	20	5.74541e-119	0.9545	5	C:cytoplasm; F:preQ1 synthase activity; P:queuosine biosynthetic process; F:oxidoreductase activity, acting on other nitrogenous compounds as donors, with NAD or NADP as acceptor; P:oxidation-reduction process	EC:1.7.1.13; EC:1.7.1.0
orf00760_contig.1.cir	7-carboxy-7-deazaguanine synthase	798	20	2.20309e-135	0.8165	6	F:metal ion binding; F:carbon-nitrogen lyase activity; P:methylation; F:4 iron, 4 sulfur cluster binding; P:queuosine biosynthetic process; F:methyltransferase activity	EC:2.1.1.0
orf00761_contig.1.cir	6-pyruvoyl tetrahydrobiopterin synthase	510	20	9.35684e-94	0.8445	2	F:6-pyruvoyltetrahydropterin synthase activity; P:folic acid biosynthetic process	EC:4.2.3.12
orf00762_contig.1.cir	7-cyano-7-deazaguanine synthase	669	20	1.9739e-138	0.898	4	F:zinc ion binding; F:ATP binding; F:ligase activity, forming carbon-nitrogen bonds; P:queuosine biosynthetic process	-
orf00765_contig.1.cir	transporter	903	20	3.92012e-141	0.794	5	C:integral component of membrane; F:cation transmembrane transporter activity; P:cation transport; C:plasma membrane; P:transmembrane transport	-
orf00768_contig.1.cir	s-adenosylmethionine decarboxylase	807	20	6.77551e-172	0.9155	5	P:S-adenosylmethioninamine biosynthetic process; F:adenosylmethionine decarboxylase activity; P:spermidine biosynthetic process; P:arginine metabolic process; P:proline metabolic process	EC:4.1.1.50
orf00769_contig.1.cir	fe-s oxidoreductase	882	20	0	0.884	4	F:4 iron, 4 sulfur cluster binding; F:metal ion binding; P:metabolic process; F:catalytic activity	-
orf00771_contig.1.cir	---NA---	120	0			0	-
orf00772_contig.1.cir	gaf domain protein	438	15	2.09648e-61	0.496667	19	F:transferase activity; P:signal transduction by protein phosphorylation; P:phosphorylation; C:membrane; F:nucleotide binding; F:ATP binding; F:kinase activity; P:signal transduction; P:phosphorelay signal transduction system; F:signal transducer activity; F:phosphorelay sensor kinase activity; F:transferase activity, transferring phosphorus-containing groups; P:regulation of transcription, DNA-t…
orf00773_contig.1.cir	acetolactate synthase	1626	20	0	0.552	4	F:thiamine pyrophosphate binding; F:magnesium ion binding; P:metabolic process; F:catalytic activity	-
orf00774_contig.1.cir	uncharacterized protein	342	20	4.24864e-53	0.708	0	-
orf00775_contig.1.cir	3-oxoacyl-acp synthase	990	20	0	0.74	5	P:fatty acid biosynthetic process; F:beta-ketoacyl-acyl-carrier-protein synthase III activity; F:3-oxoacyl-[acyl-carrier-protein] synthase activity; C:fatty acid synthase complex; P:acyl-carrier-protein biosynthetic process	EC:2.3.1.180; EC:2.3.1.41
orf00777_contig.1.cir	uncharacterized protein	378	20	1.88446e-43	0.6545	0	-
orf00778_contig.1.cir	anthranilate phosphoribosyltransferase	1152	20	2.13948e-165	0.7805	2	F:transferase activity, transferring glycosyl groups; P:metabolic process	-
orf00779_contig.1.cir	histidine kinase	603	20	2.45559e-67	0.6365	1	F:RNA binding
orf00781_contig.1.cir	nitrite reductase	2442	20	0	0.854	8	F:flavin adenine dinucleotide binding; F:metal ion binding; F:NADP binding; P:nitrate assimilation; F:heme binding; F:4 iron, 4 sulfur cluster binding; F:nitrite reductase [NAD(P)H] activity; P:oxidation-reduction process	EC:1.7.1.4
orf00782_contig.1.cir	nitrite reductase	342	20	2.09804e-51	0.822	5	F:metal ion binding; P:nitrate assimilation; F:2 iron, 2 sulfur cluster binding; P:oxidation-reduction process; F:nitrite reductase [NAD(P)H] activity	EC:1.7.1.4
orf00783_contig.1.cir	MULTISPECIES: hypothetical protein [Paenibacillus]	117	2	2.52002	0.52	0	-
orf00785_contig.1.cir	uroporphyrin-iii methyltransferase	822	20	2.75273e-103	0.727	2	P:metabolic process; F:methyltransferase activity	EC:2.1.1.0
orf00786_contig.1.cir	homoserine kinase	1053	20	2.49065e-45	0.455	4	P:metabolic process; F:transferase activity, transferring phosphorus-containing groups; F:kinase activity; P:phosphorylation
orf00787_contig.1.cir	alpha-mannosidase	3237	20	0	0.6635	2	F:hydrolase activity, hydrolyzing O-glycosyl compounds; P:carbohydrate metabolic process	EC:3.2.1.0
orf00788_contig.1.cir	transcriptional regulator	936	20	4.01328e-114	0.7085	4	P:regulation of transcription, DNA-templated; C:intracellular; F:sequence-specific DNA binding transcription factor activity; F:DNA binding
orf00790_contig.1.cir	deaminase	564	20	1.92353e-63	0.6815	3	P:oxidation-reduction process; F:5-amino-6-(5-phosphoribosylamino)uracil reductase activity; P:riboflavin biosynthetic process
orf00793_contig.1.cir	---NA---	120	0			0	-
orf00795_contig.1.cir	gtpase	1149	20	1.06618e-129	0.668	4	F:ion binding; F:nucleotide binding; P:metabolic process; F:hydrolase activity	-
orf00796_contig.1.cir	3-oxoacyl-acp reductase	795	20	8.40851e-147	0.8475	2	F:oxidoreductase activity; P:oxidation-reduction process	-
orf00797_contig.1.cir	plastocyanin minor isoform	420	20	4.60482e-35	0.731	0	-
orf00799_contig.1.cir	chemotaxis protein	1740	20	1.8813e-152	0.6175	4	C:integral component of membrane; F:signal transducer activity; C:membrane; P:signal transduction
orf00800_contig.1.cir	peptide synthetase	3063	20	0	0.606	4	P:metabolic process; F:catalytic activity; F:ligase activity; F:N-(5-amino-5-carboxypentanoyl)-L-cysteinyl-D-valine synthase activity
orf00802_contig.1.cir	aminoglycoside phosphotransferase	915	20	1.0682e-107	0.4875	3	P:metabolic process; F:transferase activity, transferring phosphorus-containing groups; F:transferase activity
orf00804_contig.1.cir	aldo keto reductase	975	20	1.32185e-164	0.8145	2	F:oxidoreductase activity; P:oxidation-reduction process	-
orf00805_contig.1.cir	sugar:proton symporter	606	20	8.19816e-85	0.562	3	C:cell wall; P:cell adhesion; F:collagen binding
orf00806_contig.1.cir	sugar:proton symporter	459	13	1.63252e-73	0.674615	0	-
orf00807_contig.1.cir	transcriptional regulator	951	20	0	0.823	4	P:regulation of transcription, DNA-templated; C:intracellular; F:sequence-specific DNA binding transcription factor activity; F:DNA binding
orf00809_contig.1.cir	23s rrna methyltransferase	1644	20	0	0.8265	4	F:RNA binding; F:RNA methyltransferase activity; P:RNA processing; P:RNA methylation	-
orf00811_contig.1.cir	atp-dependent dna helicase	1905	20	0	0.8595	10	P:DNA duplex unwinding; P:SOS response; P:DNA recombination; F:ATP-dependent 3'-5' DNA helicase activity; F:nucleic acid binding; P:obsolete ATP catabolic process; F:ATP binding; P:DNA replication; P:DNA repair; C:replication fork	-
orf00813_contig.1.cir	fe-s oxidoreductase	1824	20	0	0.8275	5	F:cobalamin binding; F:metal ion binding; F:oxidoreductase activity; F:iron-sulfur cluster binding; P:oxidation-reduction process	-
orf00814_contig.1.cir	---NA---	120	0			0	-
orf00815_contig.1.cir	d-alanine--d-alanine ligase	663	20	3.60149e-105	0.723	8	P:regulation of cell shape; F:manganese ion binding; P:peptidoglycan biosynthetic process; F:ATP binding; F:magnesium ion binding; C:cytoplasm; F:D-alanine-D-alanine ligase activity; P:D-alanine metabolic process	EC:6.3.2.4
orf00816_contig.1.cir	peptidase m15	201	20	4.41736e-25	0.703	4	C:cell wall; F:metallopeptidase activity; F:dipeptidase activity; P:proteolysis	EC:3.4.13.0
orf00819_contig.1.cir	alpha beta hydrolase	1080	20	8.57195e-118	0.711	2	F:hydrolase activity; P:metabolic process
orf00821_contig.1.cir	glyoxalase	396	20	1.21643e-63	0.7605	0	-
orf00822_contig.1.cir	sam-dependent methyltransferase	588	20	5.69797e-78	0.7355	1	F:transferase activity	-
orf00824_contig.1.cir	radical sam protein	978	20	0	0.9645	5	F:iron-sulfur cluster binding; F:histone acetyltransferase activity; P:histone acetylation; C:histone acetyltransferase complex; P:acyl-carrier-protein biosynthetic process	EC:2.3.1.48
orf00825_contig.1.cir	trna (guanine-n7)-methyltransferase	723	20	1.30523e-128	0.7985	3	P:tRNA modification; P:RNA (guanine-N7)-methylation; F:tRNA (guanine-N7-)-methyltransferase activity	EC:2.1.1.33
orf00827_contig.1.cir	udp-n-acetylglucosamine:lps n-acetylglucosamine transferase	1161	20	0	0.839	4	P:glycolipid biosynthetic process; P:lipid glycosylation; F:carbohydrate binding; F:transferase activity, transferring hexosyl groups	EC:2.4.1.0
orf00828_contig.1.cir	phosphoesterase	531	20	9.103e-73	0.6505	1	F:catalytic activity	-
orf00829_contig.1.cir	---NA---	114	0			0	-
orf00830_contig.1.cir	glycosyl transferase family 2	1239	20	0	0.882	2	F:transferase activity, transferring glycosyl groups; P:metabolic process	-
orf00832_contig.1.cir	---NA---	117	0			0	-
orf00833_contig.1.cir	translation initiation factor if-3	495	20	3.04782e-107	0.955	3	F:translation initiation factor activity; C:ribosome; P:regulation of translational initiation	-
orf00834_contig.1.cir	50s ribosomal protein l35	201	20	4.53726e-38	0.911	4	C:ribosome; F:structural constituent of ribosome; P:translation; P:ribosome biogenesis	-
orf00836_contig.1.cir	50s ribosomal protein l20	360	20	1.41467e-63	0.849	5	C:ribosome; F:structural constituent of ribosome; P:translation; F:rRNA binding; P:ribosome biogenesis	-
orf00838_contig.1.cir	conserved domain protein	339	20	1.18921e-25	0.822	0	-
orf00840_contig.1.cir	gcn5 family acetyltransferase	465	20	5.28307e-68	0.767	2	F:N-acetyltransferase activity; P:acyl-carrier-protein biosynthetic process	-
orf00841_contig.1.cir	acetolactate synthase catalytic subunit	1746	20	0	0.892	9	F:flavin adenine dinucleotide binding; P:isoleucine biosynthetic process; F:thiamine pyrophosphate binding; P:valine biosynthetic process; F:magnesium ion binding; F:acetolactate synthase activity; C:acetolactate synthase complex; P:leucine biosynthetic process; P:pantothenate biosynthetic process	EC:2.2.1.6
orf00843_contig.1.cir	acetolactate synthase	489	20	2.22456e-94	0.934	7	F:amino acid binding; F:acetolactate synthase activity; C:acetolactate synthase complex; P:isoleucine biosynthetic process; P:leucine biosynthetic process; P:valine biosynthetic process; P:pantothenate biosynthetic process	EC:2.2.1.6
orf00844_contig.1.cir	ketol-acid reductoisomerase	993	20	0	0.957	8	F:ketol-acid reductoisomerase activity; P:isoleucine biosynthetic process; P:valine biosynthetic process; F:isomerase activity; F:coenzyme binding; P:oxidation-reduction process; P:leucine biosynthetic process; P:pantothenate biosynthetic process	EC:1.1.1.86
orf00846_contig.1.cir	3-isopropylmalate dehydrogenase	1098	20	0	0.952	8	C:cytoplasm; F:NAD binding; F:magnesium ion binding; F:3-isopropylmalate dehydrogenase activity; P:leucine biosynthetic process; P:oxidation-reduction process; P:isoleucine biosynthetic process; P:valine biosynthetic process	EC:1.1.1.85
orf00848_contig.1.cir	thioredoxin peroxidase	546	20	1.60889e-121	0.9395	5	P:oxidation-reduction process; F:peroxiredoxin activity; F:peroxidase activity; P:peroxidase reaction; P:response to oxidative stress	EC:1.11.1.15; EC:1.11.1.7
orf00849_contig.1.cir	membrane protein	405	20	2.06214e-79	0.8685	0	-
orf00851_contig.1.cir	histidine kinase	1104	20	1.20384e-167	0.774	6	F:phosphorelay sensor kinase activity; P:signal transduction by protein phosphorylation; P:phosphorelay signal transduction system; F:ATP binding; C:membrane; C:protein histidine kinase complex	-
orf00854_contig.1.cir	peptidase m17	1566	20	0	0.7015	1	F:peptidase activity	-
orf00855_contig.1.cir	nucleoid-structuring protein h-ns	960	20	1.3433e-180	0.835	3	P:aromatic compound catabolic process; F:transferase activity; F:4-hydroxy-2-oxovalerate aldolase activity	EC:4.1.3.39
orf00856_contig.1.cir	diguanylate cyclase	1509	20	1.94392e-146	0.639	3	P:intracellular signal transduction; P:cyclic nucleotide biosynthetic process; F:phosphorus-oxygen lyase activity
orf00858_contig.1.cir	cd4+ t-cell-stimulating antigen	1038	20	1.28237e-157	0.8405	1	C:plasma membrane	-
orf00860_contig.1.cir	heme abc transporter atp-binding protein	1554	20	0	0.9095	4	P:monosaccharide transport; P:obsolete ATP catabolic process; F:ATP binding; F:monosaccharide-transporting ATPase activity	EC:3.6.3.17
orf00862_contig.1.cir	branched-chain amino acid abc transporter permease	1077	20	0	0.8265	4	C:integral component of membrane; P:transport; C:plasma membrane; F:transporter activity	-
orf00864_contig.1.cir	sugar abc transporter permease	963	20	1.57923e-165	0.833	4	C:integral component of membrane; P:transport; C:plasma membrane; F:transporter activity	-
orf00865_contig.1.cir	low temperature-induced protein	486	20	1.44242e-10	0.401	0	-
orf00867_contig.1.cir	hypothetical protein [Paenibacillus sp. HGF5]	204	20	7.39277e-35	0.9055	0	-
orf00868_contig.1.cir	phenylalanyl-trna synthetase subunit alpha	1035	20	0	0.8625	9	P:phenylalanyl-tRNA aminoacylation; F:ATP binding; F:phenylalanine-tRNA ligase activity; F:magnesium ion binding; F:tRNA binding; P:tryptophan biosynthetic process; P:tyrosine biosynthetic process; P:L-phenylalanine biosynthetic process; C:phenylalanine-tRNA ligase complex	EC:6.1.1.20
orf00871_contig.1.cir	phenylalanyl-trna synthetase subunit beta	2442	20	0	0.775	5	F:RNA binding; F:metal ion binding; F:nucleotide binding; F:aminoacyl-tRNA ligase activity; P:tRNA aminoacylation for protein translation	-
orf00872_contig.1.cir	dna repair protein	2082	20	2.22198e-61	0.456	0	-
orf00874_contig.1.cir	cytochrome c oxidase subunit ii	381	20	1.73519e-35	0.721	5	P:hydrogen ion transmembrane transport; F:copper ion binding; F:cytochrome-c oxidase activity; P:mitochondrial electron transport, cytochrome c to oxygen; C:respiratory chain complex IV	EC:1.9.3.1
orf00876_contig.1.cir	diguanylate cyclase	1083	20	1.07758e-100	0.6675	3	P:intracellular signal transduction; P:cyclic nucleotide biosynthetic process; F:phosphorus-oxygen lyase activity
orf00877_contig.1.cir	membrane protein	357	20	9.07302e-60	0.833	0	-
orf00879_contig.1.cir	recombination and dna strand exchange inhibitor protein	2361	20	0	0.8375	13	P:negative regulation of DNA recombination; F:DNA-directed RNA polymerase activity; F:mismatched DNA binding; F:endonuclease activity; F:ATPase activity; P:obsolete ATP catabolic process; P:nucleic acid phosphodiester bond hydrolysis; P:mismatch repair; F:ATP binding; C:nucleolus; P:purine nucleobase metabolic process; P:pyrimidine nucleobase metabolic process; P:transcription, DNA-templated	EC:2.7.7.6; EC:3.6.1.3
orf00881_contig.1.cir	membrane protein	333	20	9.14147e-43	0.6955	1	C:integral component of membrane
orf00882_contig.1.cir	hypothetical protein [Paenibacillus fonticola]	558	20	7.5989e-56	0.5715	0	-
orf00884_contig.1.cir	amino acid oxidase	1239	20	2.03493e-127	0.6065	2	P:oxidation-reduction process; F:oxidoreductase activity
orf00885_contig.1.cir	hypothetical protein [Paenibacillus sp. FSL H7-0737]	117	20	9.88305e-09	0.6875	0	-
orf00887_contig.1.cir	coat protein f	375	20	4.46364e-25	0.812	0	-
orf00888_contig.1.cir	family transcriptional regulator	501	20	1.46953e-92	0.926	5	P:regulation of transcription, DNA-templated; F:sequence-specific DNA binding transcription factor activity; F:sequence-specific DNA binding; C:transcription factor complex; P:regulation of transcription, DNA-templated	-
orf00891_contig.1.cir	aromatic amino acid aminotransferase	1212	20	0	0.8745	3	F:pyridoxal phosphate binding; P:biosynthetic process; F:transaminase activity	EC:2.6.1.0
orf00892_contig.1.cir	sporulation protein spo0e	273	20	4.14176e-26	0.7265	0	-
orf00893_contig.1.cir	atp:cob alamin adenosyltransferase	561	20	6.43305e-92	0.7855	3	F:cob(I)yrinic acid a,c-diamide adenosyltransferase activity; P:cobalamin biosynthetic process; P:chlorophyll metabolic process	EC:2.5.1.17
orf00895_contig.1.cir	family pseudouridine synthase	969	20	7.17615e-158	0.7755	3	F:RNA binding; P:pseudouridine synthesis; F:pseudouridine synthase activity	EC:5.4.99.12
orf00896_contig.1.cir	arsenate reductase	360	20	6.72244e-62	0.832	0	-
orf00897_contig.1.cir	5 -3 exonuclease	888	20	5.86467e-174	0.8605	3	P:nucleic acid phosphodiester bond hydrolysis; F:DNA binding; F:exonuclease activity	-
orf00899_contig.1.cir	copper amine oxidase	1113	20	1.45919e-146	0.6975	0	-
orf00900_contig.1.cir	cytosolic protein	303	20	2.86239e-45	0.775	0	-
orf00901_contig.1.cir	hrdc domain protein	1023	20	8.92537e-126	0.7115	2	F:organic cyclic compound binding; F:heterocyclic compound binding	-
orf00902_contig.1.cir	magnesium transporter	936	20	0	0.8515	6	C:membrane; P:cobalt ion transport; F:magnesium ion transmembrane transporter activity; F:cobalt ion transmembrane transporter activity; P:transmembrane transport; P:magnesium ion transport	-
orf00904_contig.1.cir	homoserine o-succinyltransferase	936	20	0	0.8685	4	C:cytoplasm; F:homoserine O-succinyltransferase activity; P:L-methionine biosynthetic process from homoserine via O-succinyl-L-homoserine and cystathionine; P:acyl-carrier-protein biosynthetic process	EC:2.3.1.46
orf00905_contig.1.cir	cystathionine gamma-synthase	1215	20	0	0.912	5	F:pyridoxal phosphate binding; F:cystathionine beta-lyase activity; F:cystathionine gamma-synthase activity; P:cysteine metabolic process; P:methionine metabolic process	EC:4.4.1.8; EC:2.5.1.48
orf00906_contig.1.cir	cystathionine gamma-synthase	1188	20	0	0.8865	7	F:pyridoxal phosphate binding; F:L-cystine L-cysteine-lyase (deaminating); F:cystathionine beta-lyase activity; F:cystathionine gamma-lyase activity; F:L-cysteine desulfhydrase activity; P:cysteine metabolic process; P:methionine metabolic process	EC:4.4.1.8; EC:4.4.1.1
orf00908_contig.1.cir	dehypoxanthine futalosine cyclase	1212	20	0	0.9165	3	P:menaquinone biosynthetic process; F:4 iron, 4 sulfur cluster binding; F:transferase activity, transferring alkyl or aryl (other than methyl) groups	EC:2.5.1.0
orf00909_contig.1.cir	sporulation protein	870	20	1.34108e-53	0.597	0	-
orf00911_contig.1.cir	hypothetical protein ET33_31890 [Paenibacillus sp. MSt1]	129	1	7.31503	0.51	0	-
orf00912_contig.1.cir	threonyl-trna synthetase	1938	20	0	0.918	8	F:metal ion binding; P:threonyl-tRNA aminoacylation; F:threonine-tRNA ligase activity; F:ATP binding; C:cytoplasm; P:glycine metabolic process; P:L-serine metabolic process; P:threonine metabolic process	EC:6.1.1.3
orf00913_contig.1.cir	3d domain protein	828	20	2.29655e-69	0.8085	4	P:peptidoglycan turnover; F:hydrolase activity, hydrolyzing O-glycosyl compounds; C:outer membrane; P:carbohydrate metabolic process	EC:3.2.1.0
orf00914_contig.1.cir	hypothetical protein [Paenibacillus sp. DMB20]	234	20	1.16967e-11	0.6465	0	-
orf00915_contig.1.cir	---NA---	135	0			0	-
orf00916_contig.1.cir	cell wall-active antibiotics response protein	912	20	3.6117e-90	0.5795	0	-
orf00917_contig.1.cir	histidine kinase	1041	20	0	0.84	8	F:phosphorelay sensor kinase activity; P:signal transduction by protein phosphorylation; P:phosphorelay signal transduction system; C:plasma membrane; F:protein dimerization activity; F:ATP binding; C:integral component of membrane; C:protein histidine kinase complex	-
orf00918_contig.1.cir	family transcriptional regulator	657	20	6.1181e-122	0.902	8	P:regulation of transcription, DNA-templated; P:intracellular signal transduction; F:sequence-specific DNA binding transcription factor activity; P:phosphorelay signal transduction system; F:DNA binding; F:phosphorelay response regulator activity; C:transcription factor complex; P:regulation of transcription, DNA-templated	-
orf00919_contig.1.cir	hypothetical protein [Paenibacillus daejeonensis]	132	1	3.04983	0.62	0	-
orf00921_contig.1.cir	serine protease	1701	20	8.30541e-173	0.599	4	P:proteolysis; F:serine-type endopeptidase activity; F:catalytic activity; F:peptidase activity
orf00922_contig.1.cir	transcriptional regulator	690	20	1.85391e-135	0.854	6	P:regulation of transcription, DNA-templated; P:intracellular signal transduction; P:phosphorelay signal transduction system; F:DNA binding; F:phosphorelay response regulator activity; P:regulation of transcription, DNA-templated	-
orf00923_contig.1.cir	histidine kinase	1476	20	0	0.737	6	F:signal transducer activity; F:kinase activity; P:phosphorylation; P:signal transduction; C:membrane; F:nucleotide binding	-
orf00925_contig.1.cir	4-hydroxy-3-methylbut-2-enyl diphosphate reductase	963	20	0	0.876	7	F:4-hydroxy-3-methylbut-2-en-1-yl diphosphate reductase activity; F:metal ion binding; P:dimethylallyl diphosphate biosynthetic process; P:terpenoid biosynthetic process; P:isopentenyl diphosphate biosynthetic process, methylerythritol 4-phosphate pathway; P:oxidation-reduction process; F:3 iron, 4 sulfur cluster binding	EC:1.17.1.2
orf00929_contig.1.cir	histidine kinase	762	20	8.87126e-29	0.502	1	P:cellular process	-
orf00930_contig.1.cir	3-deoxy-7-phosphoheptulonate synthase	1044	20	0	0.9225	5	F:3-deoxy-7-phosphoheptulonate synthase activity; F:aldehyde-lyase activity; P:tryptophan biosynthetic process; P:tyrosine biosynthetic process; P:L-phenylalanine biosynthetic process	EC:2.5.1.54; EC:4.1.2.0
orf00931_contig.1.cir	glutamine synthetase	1425	20	0	0.8965	6	C:cytoplasm; F:glutamate-ammonia ligase activity; P:nitrogen fixation; F:ATP binding; P:glutamine biosynthetic process; P:peptidoglycan biosynthetic process	EC:6.3.1.2
orf00934_contig.1.cir	mfs transporter	1089	20	0	0.859	7	C:cytoplasm; F:pyridoxal phosphate binding; F:O-phospho-L-serine:2-oxoglutarate aminotransferase activity; P:L-serine biosynthetic process; P:glycine metabolic process; P:threonine metabolic process; P:vitamin B6 metabolic process	EC:2.6.1.52
orf00935_contig.1.cir	trna methyltransferase	465	20	3.91591e-96	0.9025	5	C:cytoplasm; P:tRNA methylation; F:S-adenosylmethionine-dependent methyltransferase activity; F:tRNA methyltransferase activity; F:RNA binding	-
orf00936_contig.1.cir	family transcriptional regulator	255	20	4.92481e-50	0.937	0	-
orf00937_contig.1.cir	exopolysaccharide biosynthesis protein	1074	20	4.69116e-152	0.713	0	-
orf00939_contig.1.cir	hypothetical protein [Paenibacillus sp. P1XP2]	282	20	1.89291e-39	0.8225	1	P:pathogenesis	-
orf00941_contig.1.cir	transcriptional regulator	636	20	3.15213e-10	0.4475	6	P:biosynthetic process; F:catalytic activity; F:pyridoxal phosphate binding; F:alanine-glyoxylate transaminase activity; F:transferase activity; F:transaminase activity
orf00942_contig.1.cir	hypothetical protein [Paenibacillus fonticola]	741	20	4.45216e-117	0.7725	0	-
orf00944_contig.1.cir	protein prka	1896	20	0	0.924	2	P:protein phosphorylation; F:protein kinase activity	-
orf00945_contig.1.cir	---NA---	171	0			0	-
orf00946_contig.1.cir	rna polymerase sigma factor	468	9	8.75488e-21	0.578889	9	F:nucleotidyltransferase activity; F:transferase activity; P:metabolic process; P:regulation of transcription, DNA-templated; P:DNA-templated transcription, initiation; P:transcription, DNA-templated; F:sigma factor activity; F:sequence-specific DNA binding transcription factor activity; F:DNA binding
orf00947_contig.1.cir	flagellar motor switch protein	1041	13	1.20168e-55	0.521538	5	F:hydrolase activity; P:metabolic process; C:membrane; F:sodium-dependent phosphate transmembrane transporter activity; P:sodium-dependent phosphate transport
orf00948_contig.1.cir	stage v sporulation protein r	1449	20	0	0.8825	0	-
orf00949_contig.1.cir	acyl- thioester hydrolase	519	20	2.50039e-82	0.788	2	P:metabolic process; F:hydrolase activity	-
orf00950_contig.1.cir	atp-dependent helicase	2295	20	0	0.7595	3	F:nucleic acid binding; F:ATP-dependent helicase activity; P:nucleobase-containing compound metabolic process	-
orf00952_contig.1.cir	peptide transporter	1491	20	0	0.7645	3	C:membrane; P:peptide transport; F:transporter activity	-
orf00954_contig.1.cir	stress response protein	1161	20	0	0.885	0	-
orf00956_contig.1.cir	hydrolase	1599	20	0	0.776	1	F:hydrolase activity	-
orf00957_contig.1.cir	serine dehydratase	699	20	1.06855e-78	0.68	5	F:amino acid binding; P:metabolic process; F:4 iron, 4 sulfur cluster binding; F:L-serine ammonia-lyase activity; P:gluconeogenesis
orf00958_contig.1.cir	serine dehydratase	867	20	2.35158e-159	0.8445	6	F:L-serine ammonia-lyase activity; P:gluconeogenesis; P:cysteine metabolic process; P:glycine metabolic process; P:L-serine metabolic process; P:threonine metabolic process	EC:4.3.1.17
orf00960_contig.1.cir	sugar abc transporter substrate-binding protein	150	1	7.49237	0.57	0	-
orf00961_contig.1.cir	membrane protein	1074	20	4.77979e-155	0.785	0	-
orf00962_contig.1.cir	segregation protein a	963	20	0	0.8865	5	F:selenide, water dikinase activity; P:selenocysteine biosynthetic process; P:phosphorylation; F:ATP binding; F:magnesium ion binding	EC:2.7.9.3
orf00964_contig.1.cir	trna 2-selenouridine synthase	1038	20	3.49632e-154	0.7525	1	F:transferase activity, transferring selenium-containing groups	EC:2.9.1.0
orf00966_contig.1.cir	oligoendopeptidase f	1698	20	0	0.8555	2	F:metalloendopeptidase activity; P:proteolysis	EC:3.4.24.0
orf00968_contig.1.cir	membrane protein	564	20	2.8149e-91	0.772	0	-
orf00970_contig.1.cir	3-ketoacyl-acp reductase	735	20	3.60217e-109	0.7975	6	F:diacetyl reductase ((R)-acetoin forming) activity; F:3-oxoacyl-[acyl-carrier-protein] reductase (NADPH) activity; P:oxidation-reduction process; C:fatty acid synthase complex; P:fatty acid biosynthetic process; P:acyl-carrier-protein biosynthetic process	EC:1.1.1.303; EC:1.1.1.100
orf00971_contig.1.cir	family edd domain-containing protein	849	20	1.62694e-130	0.768	0	-
orf00972_contig.1.cir	hypothetical protein [Paenibacillus polymyxa]	429	20	9.70477e-07	0.432	4	P:hydrogen ion transmembrane transport; P:respiratory electron transport chain; F:cytochrome-c oxidase activity; C:membrane
orf00973_contig.1.cir	membrane protein	387	20	4.88268e-35	0.6625	0	-
orf00974_contig.1.cir	conserved domain protein	543	20	2.00228e-32	0.5215	0	-
orf00976_contig.1.cir	general stress protein	474	20	1.43895e-77	0.79	7	P:cellular iron ion homeostasis; F:DNA binding; F:ferric iron binding; P:response to stress; F:ferroxidase activity; P:oxidation-reduction process; P:chlorophyll metabolic process	EC:1.16.3.1
orf00977_contig.1.cir	MULTISPECIES: hypothetical protein [Paenibacillus]	591	20	3.9205e-51	0.597	0	-
orf00979_contig.1.cir	iron abc transporter atp-binding protein	789	20	6.20711e-175	0.963	4	P:obsolete ATP catabolic process; F:phosphate ion transmembrane-transporting ATPase activity; F:ATP binding; P:phosphate ion transmembrane transport	EC:3.6.3.27
orf00981_contig.1.cir	fe-s cluster assembly protein	1299	20	0	0.7855	1	P:iron-sulfur cluster assembly	-
orf00982_contig.1.cir	cysteine desulfurase	1215	20	0	0.8475	3	F:pyridoxal phosphate binding; P:cysteine metabolic process; F:cysteine desulfurase activity	EC:2.8.1.7
orf00983_contig.1.cir	nitrogen fixation protein	414	20	1.69225e-83	0.9355	3	F:iron ion binding; P:iron-sulfur cluster assembly; F:iron-sulfur cluster binding	-
orf00987_contig.1.cir	fe-s cluster assembly protein	1398	20	0	0.9465	1	P:iron-sulfur cluster assembly	-
orf00988_contig.1.cir	rna-binding protein	447	20	1.0021e-40	0.5475	0	-
orf00989_contig.1.cir	short-chain dehydrogenase	285	20	5.67988e-13	0.627	3	P:oxidation-reduction process; F:oxidoreductase activity; P:metabolic process
orf00990_contig.1.cir	short-chain dehydrogenase	534	20	9.51651e-26	0.487	3	P:oxidation-reduction process; F:oxidoreductase activity; P:metabolic process
orf00991_contig.1.cir	zinc peptidase	492	20	2.39176e-54	0.642	0	-
orf00992_contig.1.cir	xre family transcriptional regulator	441	20	8.27249e-52	0.646	1	F:sequence-specific DNA binding	-
orf00993_contig.1.cir	rna polymerase subunit sigma-24	519	20	1.00859e-38	0.635	1	F:transferase activity	-
orf00994_contig.1.cir	atp-dependent nuclease subunit b-like protein	498	20	9.83729e-25	0.4965	0	-
orf00995_contig.1.cir	hypothetical protein [Paenibacillus sp. MSt1]	1005	20	1.41392e-115	0.6395	0	-
orf00996_contig.1.cir	hypothetical protein [Paenibacillus sp. IHBB 10380]	402	20	5.43806e-39	0.611	0	-
orf00997_contig.1.cir	hypothetical protein [Paenibacillus polymyxa]	303	20	1.22153e-42	0.68	0	-
orf00998_contig.1.cir	hypothetical protein [Paenibacillus sp. FSL R7-269]	183	8	2.93385e-14	0.85375	0	-
orf01001_contig.1.cir	phage tail tape measure tp901 family	2124	20	2.40336e-102	0.5665	0	-
orf01002_contig.1.cir	hypothetical protein [Paenibacillus pini]	549	20	2.93148e-53	0.5915	1	P:cell wall macromolecule catabolic process
orf01003_contig.1.cir	hypothetical protein [Paenibacillus pini]	336	20	8.42479e-47	0.725	0	-
orf01004_contig.1.cir	hypothetical protein [Paenibacillus polymyxa]	807	20	1.38491e-96	0.6545	0	-
orf01006_contig.1.cir	methionine sulfoxide reductase	408	20	1.67554e-43	0.6035	0	-
orf01007_contig.1.cir	phage baseplate protein	351	20	7.4209e-38	0.621	3	P:amine metabolic process; F:quinone binding; F:copper ion binding
orf01009_contig.1.cir	baseplate protein	1176	20	1.16072e-155	0.6245	0	-
orf01010_contig.1.cir	hypothetical protein [Paenibacillus stellifer]	642	20	3.58486e-109	0.7375	0	-
orf01011_contig.1.cir	hypothetical protein [Paenibacillus sp. JCM 10914]	1557	20	2.14288e-64	0.6435	0	-
orf01012_contig.1.cir	abc transporter substrate-binding protein	315	20	4.6169e-06	0.5895	5	F:3-dehydroquinate dehydratase activity; P:chorismate biosynthetic process; P:cellular amino acid biosynthetic process; F:lyase activity; P:aromatic amino acid family biosynthetic process
orf01013_contig.1.cir	---NA---	114	0			0	-
orf01015_contig.1.cir	legume lectin beta domain-containing protein	141	2	6.64686	0.54	1	F:carbohydrate binding
orf01016_contig.1.cir	membrane protein	225	19	7.03408e-24	0.562632	0	-
orf01017_contig.1.cir	n-acetylmuramoyl-l-alanine amidase	621	20	7.42818e-73	0.6065	6	P:defense response to bacterium; P:peptidoglycan catabolic process; P:cytolysis; F:lysozyme activity; P:cell wall macromolecule catabolic process; P:carbohydrate metabolic process	EC:3.2.1.17
orf01019_contig.1.cir	hd family phosphohydrolase	1047	20	2.3866e-155	0.751	1	F:hydrolase activity	-
orf01020_contig.1.cir	molybdopterin converting factor	726	20	9.25585e-93	0.6945	1	P:Mo-molybdopterin cofactor biosynthetic process
orf01021_contig.1.cir	5 -nucleotidase	1467	20	0	0.715	2	F:binding; F:hydrolase activity	-
orf01022_contig.1.cir	udp pyrophosphate phosphatase	831	20	8.09957e-146	0.845	9	F:undecaprenyl-diphosphatase activity; C:integral component of membrane; P:response to antibiotic; P:regulation of cell shape; P:dephosphorylation; P:peptidoglycan biosynthetic process; P:phosphorylation; F:kinase activity; C:plasma membrane	EC:3.6.1.27
orf01023_contig.1.cir	histidine kinase	1110	20	8.70764e-165	0.7625	1	F:hydrolase activity	-
orf01025_contig.1.cir	radical sam domain-containing protein	1137	20	0	0.867	3	F:iron-sulfur cluster binding; F:catalytic activity; P:metabolic process	-
orf01026_contig.1.cir	membrane protein	1368	20	0	0.847	4	F:flavin adenine dinucleotide binding; F:adenyl nucleotide binding; F:oxidoreductase activity, acting on CH-OH group of donors; P:oxidation-reduction process	-
orf01028_contig.1.cir	spore coat associated ja family protein	219	20	1.68799e-38	0.8025	0	-
orf01029_contig.1.cir	cotjb protein	270	20	1.16896e-48	0.868	0	-
orf01030_contig.1.cir	cotjc protein	570	20	2.62402e-129	0.952	7	P:oxidation-reduction process; C:viral capsid; F:catalase activity; P:tryptophan metabolic process; P:peroxidase reaction; P:response to oxidative stress; P:methane metabolic process	EC:1.11.1.6
orf01032_contig.1.cir	chemotaxis protein	1074	20	3.45767e-123	0.666	3	P:intracellular signal transduction; P:cyclic nucleotide biosynthetic process; F:phosphorus-oxygen lyase activity
orf01033_contig.1.cir	metallophosphoesterase	711	20	3.60238e-97	0.6165	2	F:hydrolase activity; P:metabolic process
orf01035_contig.1.cir	haloacid dehalogenase	762	20	1.82077e-111	0.8145	3	P:dephosphorylation; F:phosphoglycolate phosphatase activity; P:glyoxylate metabolic process	EC:3.1.3.18
orf01037_contig.1.cir	endospore coat-associated protein	1116	20	5.07744e-177	0.7625	1	F:ion binding	-
orf01040_contig.1.cir	gcn5-like n-acetyltransferase	489	20	2.12155e-50	0.6705	3	F:transferase activity; P:metabolic process; F:N-acetyltransferase activity
orf01042_contig.1.cir	endospore coat-associated protein	1116	20	1.20164e-152	0.6955	0	-
orf01043_contig.1.cir	yhec d like atp-grasp family protein	1380	20	0	0.781	0	-
orf01045_contig.1.cir	yhec d like atp-grasp family protein	1143	20	6.25964e-115	0.594	2	F:metal ion binding; F:ATP binding
orf01048_contig.1.cir	tubulin-tyrosine ligase family protein	1368	20	0	0.7575	2	F:metal ion binding; F:ATP binding	-
orf01049_contig.1.cir	protein sav1845	351	20	1.38312e-64	0.936	0	-
orf01051_contig.1.cir	membrane protein	285	20	6.10142e-31	0.684	0	-
orf01053_contig.1.cir	signal transduction protein with cbs and drtgg domains	1338	20	0	0.8795	11	P:oxidation-reduction process; F:adenyl nucleotide binding; P:purine nucleotide biosynthetic process; P:regulation of transcription, DNA-templated; F:DNA binding; F:sequence-specific DNA binding transcription factor activity; F:IMP dehydrogenase activity; C:transcription factor complex; P:regulation of transcription, DNA-templated; P:purine nucleobase metabolic process; C:mitochondrial inner memb…	EC:1.1.1.205
orf01054_contig.1.cir	hypothetical protein DJ90_2787 [Paenibacillus macerans]	486	20	2.34863e-66	0.7515	0	-
orf01056_contig.1.cir	sporulation protein	330	20	7.0173e-57	0.8105	0	-
orf01057_contig.1.cir	copper amine oxidase	132	2	7.51168	0.55	0	-
orf01059_contig.1.cir	dna polymerase iii subunit alpha	3726	20	0	0.847	7	C:cytoplasm; P:DNA-dependent DNA replication; F:DNA-directed DNA polymerase activity; P:nucleic acid phosphodiester bond hydrolysis; F:DNA binding; F:3'-5' exonuclease activity; C:DNA polymerase complex	EC:2.7.7.7
orf01061_contig.1.cir	phosphatidylglycerophosphatase a	483	20	5.06963e-72	0.766	2	P:metabolic process; F:hydrolase activity	-
orf01062_contig.1.cir	magnesium transporter	666	20	1.71916e-94	0.7515	3	C:membrane; F:amino acid binding; P:metabolic process
orf01063_contig.1.cir	glutamate decarboxylase	189	20	6.24905e-32	0.9045	0	-
orf01064_contig.1.cir	acetyl- carboxylase subunit beta	906	20	0	0.895	8	F:acetyl-CoA carboxylase activity; P:fatty acid biosynthetic process; C:acetyl-CoA carboxylase complex; F:zinc ion binding; P:malonyl-CoA biosynthetic process; F:ATP binding; F:transferase activity; P:pyruvate metabolic process	EC:6.4.1.2
orf01066_contig.1.cir	acetyl- carboxyl transferase	1026	20	1.37943e-149	0.732	7	P:cellular biosynthetic process; P:fatty acid metabolic process; P:organic substance biosynthetic process; F:ligase activity; P:single-organism biosynthetic process; F:nucleotide binding; C:cytoplasm	-
orf01068_contig.1.cir	pyruvate kinase	1422	20	0	0.941	8	P:glycolytic process; F:pyruvate kinase activity; P:phosphorylation; F:potassium ion binding; F:magnesium ion binding; P:gluconeogenesis; P:purine nucleobase metabolic process; P:carbon utilization	EC:2.7.1.40
orf01070_contig.1.cir	thioesterase	519	20	1.48122e-64	0.7015	2	F:hydrolase activity; P:metabolic process
orf01071_contig.1.cir	exlusion protein	396	20	2.82189e-57	0.735	1	C:membrane	-
orf01073_contig.1.cir	permease	1119	20	2.71003e-117	0.617	0	-
orf01074_contig.1.cir	galactose-1-phosphate uridylyltransferase	123	2	2.62929	0.535	5	F:UDP-glucose:hexose-1-phosphate uridylyltransferase activity; F:nucleotidyltransferase activity; C:cytoplasm; F:transferase activity; P:galactose metabolic process
orf01075_contig.1.cir	citrate synthase	1116	20	0	0.863	4	F:transferase activity, transferring acyl groups, acyl groups converted into alkyl on transfer; C:cytoplasm; P:tricarboxylic acid cycle; P:cellular carbohydrate metabolic process	EC:2.3.3.0
orf01077_contig.1.cir	isocitrate dehydrogenase	1296	20	0	0.8705	6	F:NAD binding; F:isocitrate dehydrogenase (NADP+) activity; F:magnesium ion binding; P:glyoxylate cycle; P:glutathione metabolic process; P:reductive tricarboxylic acid cycle	EC:1.1.1.42
orf01078_contig.1.cir	malate dehydrogenase	942	20	2.30666e-166	0.8395	6	P:malate metabolic process; P:cellular carbohydrate metabolic process; F:L-malate dehydrogenase activity; P:pyruvate metabolic process; P:reductive tricarboxylic acid cycle; P:glyoxylate metabolic process	EC:1.1.1.37
orf01079_contig.1.cir	---NA---	159	0			0	-
orf01080_contig.1.cir	membrane protein	411	20	2.5688e-40	0.6625	0	-
orf01082_contig.1.cir	short-chain dehydrogenase	867	20	1.10051e-161	0.8265	2	F:oxidoreductase activity; P:oxidation-reduction process	-
orf01083_contig.1.cir	fumarate hydratase	1575	20	0	0.8765	2	F:fumarate hydratase activity; P:reductive tricarboxylic acid cycle	EC:4.2.1.2
orf01084_contig.1.cir	histidine kinase	1806	20	0	0.758	7	F:phosphorelay sensor kinase activity; P:signal transduction by protein phosphorylation; P:phosphorelay signal transduction system; C:plasma membrane; F:ATP binding; C:integral component of membrane; C:protein histidine kinase complex	-
orf01085_contig.1.cir	chemotaxis protein	732	20	3.18365e-131	0.83	6	P:regulation of transcription, DNA-templated; P:intracellular signal transduction; P:phosphorelay signal transduction system; F:DNA binding; F:phosphorelay response regulator activity; P:regulation of transcription, DNA-templated	-
orf01086_contig.1.cir	chemotaxis protein	1086	20	6.92309e-98	0.6135	5	P:chemotaxis; F:signal transducer activity; C:membrane; F:adenyl nucleotide binding; P:signal transduction
orf01087_contig.1.cir	phosphate abc transporter atp-binding protein	756	20	4.38768e-154	0.917	6	F:inorganic phosphate transmembrane transporter activity; P:obsolete ATP catabolic process; F:phosphate ion transmembrane-transporting ATPase activity; F:ATP binding; P:phosphate ion transmembrane transport; C:plasma membrane	EC:3.6.3.27
orf01088_contig.1.cir	family transcriptional regulator	666	20	6.35375e-111	0.8485	4	C:cytoplasm; P:cellular phosphate ion homeostasis; P:phosphate ion transport; P:negative regulation of phosphate metabolic process	-
orf01089_contig.1.cir	transposase is200-family protein	303	20	8.09228e-66	0.963	3	P:transposition, DNA-mediated; F:transposase activity; F:DNA binding	-
orf01090_contig.1.cir	dna polymerase i	2649	20	0	0.849	7	P:DNA-dependent DNA replication; F:DNA-directed DNA polymerase activity; P:nucleic acid phosphodiester bond hydrolysis; F:DNA binding; F:3'-5' exonuclease activity; P:DNA repair; C:DNA polymerase complex	EC:2.7.7.7
orf01093_contig.1.cir	formamidopyrimidine-dna glycosylase	828	20	6.97102e-150	0.826	6	P:DNA catabolic process, endonucleolytic; F:damaged DNA binding; P:nucleotide-excision repair; F:zinc ion binding; F:oxidized purine nucleobase lesion DNA N-glycosylase activity; P:base-excision repair, AP site formation	EC:3.2.2.23
orf01094_contig.1.cir	dephospho- kinase	597	20	1.33158e-92	0.7965	6	P:coenzyme A biosynthetic process; F:dephospho-CoA kinase activity; F:ATP binding; P:phosphorylation; C:cytoplasm; P:pantothenate biosynthetic process	EC:2.7.1.24
orf01095_contig.1.cir	lytic transglycosylase	564	20	8.34227e-100	0.792	0	-
orf01096_contig.1.cir	spore protein	225	20	3.80979e-38	0.9565	2	P:DNA topological change; F:double-stranded DNA binding	-
orf01097_contig.1.cir	transcriptional regulator	471	20	4.83673e-84	0.8535	4	F:zinc ion binding; F:DNA binding; F:ATP binding; P:negative regulation of transcription, DNA-templated	-
orf01098_contig.1.cir	membrane protein	321	20	1.92888e-53	0.821	2	C:integral component of membrane; C:plasma membrane	-
orf01099_contig.1.cir	multidrug transporter	912	20	8.13503e-86	0.6345	1	C:membrane
orf01100_contig.1.cir	---NA---	114	0			0	-
orf01103_contig.1.cir	carbohydrate-binding protein	444	9	1.09177e-45	0.67	22	F:transferase activity; P:signal transduction by protein phosphorylation; C:integral component of membrane; P:phosphorylation; C:membrane; F:nucleotide binding; F:ATP binding; F:kinase activity; P:signal transduction; P:phosphorelay signal transduction system; F:signal transducer activity; F:phosphorelay sensor kinase activity; F:transferase activity, transferring phosphorus-containing groups; C:…
orf01104_contig.1.cir	crp fnr family transcriptional regulator	459	20	1.82747e-46	0.4665	0	-
orf01105_contig.1.cir	family transcriptional regulator	702	20	2.48406e-130	0.647	1	P:cellular process	-
orf01106_contig.1.cir	histidine kinase	1050	20	4.99193e-143	0.563	14	F:transferase activity; P:signal transduction by protein phosphorylation; C:integral component of membrane; P:phosphorylation; C:membrane; F:nucleotide binding; F:ATP binding; F:kinase activity; P:signal transduction; P:phosphorelay signal transduction system; F:signal transducer activity; F:phosphorelay sensor kinase activity; F:transferase activity, transferring phosphorus-containing groups; C:…
orf01107_contig.1.cir	conjugal transfer protein	1746	20	0	0.498	15	F:transferase activity; P:signal transduction by protein phosphorylation; P:phosphorylation; C:membrane; F:nucleotide binding; F:ATP binding; F:kinase activity; P:signal transduction; P:phosphorelay signal transduction system; F:signal transducer activity; F:phosphorelay sensor kinase activity; F:transferase activity, transferring phosphorus-containing groups; P:metabolic process; F:nucleoside-tr…
orf01109_contig.1.cir	fibronectin-binding protein	648	20	8.9397e-66	0.6365	0	-
orf01110_contig.1.cir	penicillin acylase ii	153	7	3.04094	0.552857	5	F:hydrolase activity, acting on carbon-nitrogen (but not peptide) bonds, in linear amides; F:hydrolase activity; P:antibiotic biosynthetic process; P:metabolic process; F:catalytic activity
orf01111_contig.1.cir	family transcriptional regulator	606	20	3.00436e-85	0.787	2	P:regulation of transcription, DNA-templated; F:DNA binding	-
orf01112_contig.1.cir	family protein	453	20	3.42356e-74	0.7825	0	-
orf01113_contig.1.cir	membrane protein	861	20	4.11836e-59	0.486	0	-
orf01114_contig.1.cir	abc transporter	801	20	3.94905e-130	0.832	3	P:obsolete ATP catabolic process; F:ATP binding; F:ATPase activity	EC:3.6.1.3
orf01116_contig.1.cir	membrane protein	1680	20	4.92805e-161	0.599	0	-
orf01118_contig.1.cir	lsa family abc-f type ribosomal protection protein	1485	20	0	0.828	3	P:obsolete ATP catabolic process; F:ATP binding; F:ATPase activity	EC:3.6.1.3
orf01119_contig.1.cir	hypothetical protein [Paenibacillus sp. URHA0014]	171	1	0.772315	0.54	0	-
orf01121_contig.1.cir	nonribosomal peptide synthetase subunit	987	17	1.34966e-120	0.608824	4	P:biosynthetic process; F:hydrolase activity, acting on ester bonds; P:metabolic process; F:catalytic activity
orf01122_contig.1.cir	family transcriptional regulator	264	20	9.01463e-43	0.7355	2	P:regulation of transcription, DNA-templated; F:DNA binding	-
orf01123_contig.1.cir	5 -nucleotidase	2157	20	0	0.7125	4	P:nucleotide catabolic process; F:metal ion binding; F:hydrolase activity, acting on ester bonds; F:nucleotide binding	-
orf01126_contig.1.cir	acyl- dehydrogenase	1164	20	0	0.7655	4	F:flavin adenine dinucleotide binding; F:acyl-CoA dehydrogenase activity; P:oxidation-reduction process; P:electron transport	EC:1.3.99.3
orf01127_contig.1.cir	snare associated golgi protein	183	2	3.17771	0.56	0	-
orf01128_contig.1.cir	protein	2379	20	0	0.851	9	F:amylo-alpha-1,6-glucosidase activity; P:glycogen catabolic process; F:carbohydrate binding; F:4-alpha-glucanotransferase activity; F:glucosylceramidase activity; C:integral component of membrane; P:starch metabolic process; P:sucrose metabolic process; P:glycosphingolipid metabolic process	EC:3.2.1.33; EC:2.4.1.25; EC:3.2.1.45
orf01132_contig.1.cir	ketopantoate reductase	795	20	5.9948e-157	0.8195	3	F:2-dehydropantoate 2-reductase activity; P:oxidation-reduction process; P:pantothenate biosynthetic process	EC:1.1.1.169
orf01133_contig.1.cir	family transcriptional regulator	606	20	6.89487e-83	0.7295	1	P:transcription, DNA-templated	-
orf01134_contig.1.cir	d-ala-d-ala carboxypeptidase	969	20	1.27865e-106	0.767	2	P:proteolysis; F:carboxypeptidase activity	-
orf01135_contig.1.cir	copper amine oxidase	1146	20	4.33308e-93	0.499	0	-
orf01136_contig.1.cir	family transcriptional regulator	318	20	3.18932e-48	0.8405	5	P:regulation of transcription, DNA-templated; F:sequence-specific DNA binding transcription factor activity; F:DNA binding; C:transcription factor complex; P:regulation of transcription, DNA-templated	-
orf01137_contig.1.cir	tetracycline resistance protein	1398	20	2.13368e-164	0.6895	3	C:integral component of membrane; C:membrane; P:transmembrane transport
orf01138_contig.1.cir	glycerol-3-phosphate abc transporter permease	963	20	3.86124e-180	0.8735	4	C:integral component of membrane; P:transport; C:plasma membrane; F:transporter activity	-
orf01139_contig.1.cir	glycerol-3-phosphate abc transporter permease	825	20	3.35508e-158	0.9225	4	C:integral component of membrane; P:transport; C:plasma membrane; F:transporter activity	-
orf01140_contig.1.cir	abc transporter substrate-binding protein	1419	20	0	0.921	0	-
orf01141_contig.1.cir	transcriptional regulator	906	20	4.64007e-157	0.852	5	P:regulation of transcription, DNA-templated; F:sequence-specific DNA binding transcription factor activity; F:DNA binding; C:transcription factor complex; P:regulation of transcription, DNA-templated	-
orf01142_contig.1.cir	methyltransferase	672	20	1.04448e-99	0.778	2	F:O-methyltransferase activity; P:methylation	-
orf01144_contig.1.cir	hydrolase	1191	20	1.66875e-169	0.753	3	F:aminoacyl-tRNA ligase activity; F:nucleotide binding; P:tRNA aminoacylation for protein translation	-
orf01146_contig.1.cir	nucleoside hydrolase	969	20	1.63182e-110	0.647	2	F:hydrolase activity; P:metabolic process
orf01147_contig.1.cir	hypothetical protein [Paenibacillus forsythiae]	480	20	2.64526e-103	0.9345	0	-
orf01148_contig.1.cir	uncharacterized protein bn871_ir_00020	384	20	1.39078e-56	0.745	0	-
orf01149_contig.1.cir	family transcriptional regulator	414	20	3.3392e-49	0.6385	2	P:regulation of transcription, DNA-templated; F:DNA binding
orf01150_contig.1.cir	oxidoreductase	429	20	1.77923e-60	0.782	1	P:metabolic process	-
orf01151_contig.1.cir	oxidoreductase	579	20	4.37632e-85	0.6915	3	P:oxidation-reduction process; F:oxidoreductase activity; P:metabolic process
orf01152_contig.1.cir	dna polymerase	1419	20	0	0.75	3	F:RNA-directed DNA polymerase activity; P:RNA-dependent DNA replication; F:RNA binding	EC:2.7.7.49
orf01153_contig.1.cir	glycerophosphoryl diester phosphodiesterase	738	20	7.91512e-115	0.7795	4	P:glycerol metabolic process; F:glycerophosphodiester phosphodiesterase activity; P:phospholipid catabolic process; P:glycerolipid metabolic process	EC:3.1.4.46
orf01156_contig.1.cir	glycosyl transferase	1155	20	0	0.8195	2	P:biosynthetic process; F:transferase activity	-
orf01157_contig.1.cir	family transcriptional regulator	747	20	2.0584e-146	0.9185	6	P:regulation of transcription, DNA-templated; F:sequence-specific DNA binding transcription factor activity; F:DNA binding; F:transferase activity; C:transcription factor complex; P:regulation of transcription, DNA-templated	-
orf01160_contig.1.cir	phosphofructokinase	915	20	5.32565e-144	0.784	9	F:1-phosphofructokinase activity; P:carbohydrate phosphorylation; P:lactose metabolic process; P:D-tagatose 6-phosphate catabolic process; F:ATP binding; F:tagatose-6-phosphate kinase activity; P:fructose metabolic process; P:mannose metabolic process; P:galactose metabolic process	EC:2.7.1.56; EC:2.7.1.144
orf01162_contig.1.cir	pts fructose transporter subunit iic	804	20	2.20302e-98	0.7635	5	P:carbohydrate transport; F:transferase activity; F:active transmembrane transporter activity; C:membrane; F:carbohydrate transmembrane transporter activity	-
orf01164_contig.1.cir	pts fructose transporter subunit iic	984	20	5.50728e-151	0.7555	5	P:carbohydrate transport; F:transferase activity; F:active transmembrane transporter activity; C:membrane; F:carbohydrate transmembrane transporter activity	-
orf01165_contig.1.cir	transcriptional regulator	141	7	1.44322	0.491429	12	P:regulation of transcription, DNA-templated; P:transcription, DNA-templated; F:sequence-specific DNA binding transcription factor activity; F:DNA binding; F:helicase activity; F:nucleic acid binding; F:ATP binding; F:hydrolase activity; P:metabolic process; F:nucleotide binding; F:ATP-dependent helicase activity; P:obsolete ATP catabolic process
orf01166_contig.1.cir	chemotaxis protein	177	19	0.000442838	0.494737	0	-
orf01167_contig.1.cir	methyl-accepting chemotaxis protein	1539	20	3.63705e-116	0.5045	5	C:integral component of membrane; P:chemotaxis; F:signal transducer activity; C:membrane; P:signal transduction
orf01168_contig.1.cir	hypothetical protein [Paenibacillus terrigena]	150	3	2.00452	0.52	0	-
orf01169_contig.1.cir	---NA---	180	0			0	-
orf01170_contig.1.cir	chemotaxis protein	1563	20	2.43883e-125	0.508	5	C:integral component of membrane; P:chemotaxis; F:signal transducer activity; C:membrane; P:signal transduction
orf01172_contig.1.cir	family transcriptional regulator	903	20	0	0.915	5	P:regulation of transcription, DNA-templated; F:sequence-specific DNA binding transcription factor activity; F:DNA binding; C:transcription factor complex; P:regulation of transcription, DNA-templated	-
orf01173_contig.1.cir	2-hydroxyacid dehydrogenase	957	20	6.01296e-119	0.677	1	F:oxidoreductase activity	-
orf01174_contig.1.cir	phosphoglycerate kinase	594	20	5.32365e-74	0.7015	0	-
orf01175_contig.1.cir	superfamily ii helicase	183	13	5.97568e-18	0.657692	5	P:regulation of transcription, DNA-templated; P:transcription, DNA-templated; F:sequence-specific DNA binding; F:sequence-specific DNA binding transcription factor activity; F:DNA binding
orf01176_contig.1.cir	50s ribosomal protein l31 type b	252	20	2.46315e-45	0.886	4	C:ribosome; F:structural constituent of ribosome; P:translation; P:ribosome biogenesis	-
orf01177_contig.1.cir	membrane protein	726	20	3.03358e-50	0.471	0	-
orf01179_contig.1.cir	stress responsive protein	288	20	2.73845e-43	0.782	0	-
orf01180_contig.1.cir	hypothetical protein [Paenibacillus sanguinis]	423	20	1.32347e-51	0.7055	0	-
orf01182_contig.1.cir	general stress protein	399	20	8.34091e-11	0.457	0	-
orf01185_contig.1.cir	glutamate racemase	828	20	8.15716e-138	0.82	4	P:regulation of cell shape; F:glutamate racemase activity; P:peptidoglycan biosynthetic process; P:glutamine metabolic process	EC:5.1.1.3
orf01186_contig.1.cir	peptidase m14	939	20	4.72792e-109	0.6615	5	P:proteolysis; F:metallocarboxypeptidase activity; F:zinc ion binding; P:cell wall macromolecule catabolic process; F:carboxypeptidase activity
orf01188_contig.1.cir	hypothetical protein [Paenibacillus sanguinis]	243	20	2.45247e-39	0.819	0	-
orf01189_contig.1.cir	heme biosynthesis protein	309	20	6.92359e-58	0.8785	0	-
orf01190_contig.1.cir	hypothetical protein [Paenibacillus macerans]	240	20	1.44208e-44	0.9275	0	-
orf01191_contig.1.cir	phosphoglycerol transferase	2070	20	0	0.692	1	F:catalytic activity	-
orf01194_contig.1.cir	n-6 dna methylase	1038	20	3.06317e-177	0.782	3	F:RNA binding; F:methyltransferase activity; P:methylation	EC:2.1.1.0
orf01195_contig.1.cir	methyltransferase	633	20	1.5342e-99	0.791	2	F:O-methyltransferase activity; P:methylation	-
orf01198_contig.1.cir	multidrug transporter	1227	20	0	0.864	4	C:integral component of membrane; C:plasma membrane; P:transmembrane transport; F:transporter activity	-
orf01199_contig.1.cir	uroporphyrinogen decarboxylase	1098	20	0	0.915	4	C:cytoplasm; F:uroporphyrinogen decarboxylase activity; P:protoporphyrinogen IX biosynthetic process; P:chlorophyll metabolic process	EC:4.1.1.37
orf01200_contig.1.cir	ferrochelatase	948	20	1.46166e-176	0.8545	5	C:cytoplasm; F:metal ion binding; F:ferrochelatase activity; P:heme biosynthetic process; P:chlorophyll metabolic process	EC:4.99.1.1
orf01201_contig.1.cir	protoporphyrinogen oxidase	156	20	3.24648e-07	0.6175	4	P:oxidation-reduction process; F:oxygen-dependent protoporphyrinogen oxidase activity; F:oxidoreductase activity; P:porphyrin-containing compound biosynthetic process
orf01202_contig.1.cir	protoporphyrinogen oxidase	1275	20	0	0.796	4	P:porphyrin-containing compound biosynthetic process; F:oxygen-dependent protoporphyrinogen oxidase activity; P:oxidation-reduction process; P:chlorophyll metabolic process	EC:1.3.3.4
orf01204_contig.1.cir	poly-gamma-glutamate biosynthesis protein	1401	20	5.03355e-149	0.6125	0	-
orf01205_contig.1.cir	glycerophosphodiester phosphodiesterase	705	20	1.21338e-79	0.7185	4	P:single-organism metabolic process; P:primary metabolic process; P:organic substance metabolic process; F:phosphoric diester hydrolase activity	EC:3.1.4.0
orf01206_contig.1.cir	fumarylacetoacetate hydrolase	630	20	5.57258e-109	0.798	2	P:metabolic process; F:hydrolase activity	-
orf01208_contig.1.cir	membrane protein	837	20	1.73953e-76	0.559	1	C:integral component of membrane
orf01211_contig.1.cir	abc transporter	1992	20	0	0.7385	3	F:nucleoside-triphosphatase activity; F:nucleotide binding; P:metabolic process	EC:3.6.1.15
orf01213_contig.1.cir	seryl-trna synthetase	1308	20	0	0.7405	3	F:nucleotide binding; F:aminoacyl-tRNA ligase activity; P:tRNA aminoacylation for protein translation	-
orf01214_contig.1.cir	aminopeptidase	1032	20	0	0.872	2	P:proteolysis; F:aminopeptidase activity	EC:3.4.11.0
orf01215_contig.1.cir	integral membrane protein	384	20	4.25635e-18	0.493	0	-
orf01218_contig.1.cir	oligopeptidase	1791	20	0	0.8945	3	F:metalloendopeptidase activity; P:proteolysis; F:zinc ion binding	EC:3.4.24.0
orf01220_contig.1.cir	signal transduction histidine kinase	171	16	3.80248e-06	0.689375	0	-
orf01222_contig.1.cir	iron-siderophore abc transporter iron-siderophore-binding protien	234	20	9.33627e-45	0.894	0	-
orf01223_contig.1.cir	---NA---	162	0			0	-
orf01225_contig.1.cir	cold-shock protein	198	20	3.19738e-42	0.98	3	C:cytoplasm; P:regulation of transcription, DNA-templated; F:DNA binding	-
orf01226_contig.1.cir	serine hydroxymethyltransferase	321	20	3.51908e-37	0.7145	1	F:transferase activity	-
orf01227_contig.1.cir	tetraprenyl-beta-curcumene synthase	1080	20	0	0.798	0	-
orf01229_contig.1.cir	6-phosphofructokinase	972	20	0	0.8845	12	F:metal ion binding; C:6-phosphofructokinase complex; F:6-phosphofructokinase activity; P:carbohydrate phosphorylation; F:ATP binding; P:fructose 6-phosphate metabolic process; P:glycolytic process; P:fructose metabolic process; P:galactose metabolic process; P:mannose metabolic process; P:gluconeogenesis; P:pentose-phosphate shunt	EC:2.7.1.11
orf01231_contig.1.cir	zinc metalloprotease	225	16	2.17748e-26	0.57	10	F:hydrolase activity, hydrolyzing O-glycosyl compounds; F:hydrolase activity; P:metabolic process; P:carbohydrate metabolic process; F:hydrolase activity, acting on glycosyl bonds; C:integral component of membrane; C:membrane; P:transport; C:plasma membrane; F:transporter activity
orf01232_contig.1.cir	multidrug transporter	1359	20	0	0.7485	4	P:drug transmembrane transport; C:membrane; F:antiporter activity; F:drug transmembrane transporter activity	-
orf01233_contig.1.cir	conserved domain protein	195	20	1.01815e-31	0.8675	0	-
orf01235_contig.1.cir	---NA---	153	0			0	-
orf01236_contig.1.cir	membrane protein	822	20	1.11839e-116	0.742	0	-
orf01237_contig.1.cir	dead deah box helicase	1566	20	0	0.952	4	F:nucleic acid binding; F:ATP-dependent helicase activity; P:obsolete ATP catabolic process; F:ATP binding	-
orf01239_contig.1.cir	type ii iv secretion system protein	171	3	3.88854	0.543333	0	-
orf01240_contig.1.cir	membrane protein	885	20	1.72147e-99	0.746	0	-
orf01241_contig.1.cir	manganese transporter mnth	633	20	3.40863e-74	0.8705	0	-
orf01243_contig.1.cir	thioredoxin peroxidase	519	20	7.76933e-98	0.885	5	P:cell redox homeostasis; F:thioredoxin peroxidase activity; P:oxidation-reduction process; P:peroxidase reaction; P:response to oxidative stress	-
orf01245_contig.1.cir	rhomboid family protein	621	20	1.22113e-89	0.7555	1	F:peptidase activity	-
orf01247_contig.1.cir	family transcriptional regulator	912	20	2.6479e-174	0.8895	5	P:regulation of transcription, DNA-templated; F:sequence-specific DNA binding transcription factor activity; F:DNA binding; C:transcription factor complex; P:regulation of transcription, DNA-templated	-
orf01248_contig.1.cir	peptidase	684	20	1.17275e-123	0.8575	0	-
orf01249_contig.1.cir	transcriptional regulator	423	20	1.96565e-71	0.845	2	P:regulation of transcription, DNA-templated; F:DNA binding	-
orf01251_contig.1.cir	ammonium transporter	1392	20	0	0.731	1	P:ammonium transport	-
orf01252_contig.1.cir	signal transduction protein	1077	20	5.24352e-134	0.6785	3	P:metabolic process; F:[protein-PII] uridylyltransferase activity; F:transferase activity
orf01253_contig.1.cir	dna polymerase iii subunit epsilon	735	20	1.34622e-105	0.7185	3	P:DNA replication; F:nucleic acid binding; F:nucleotidyltransferase activity	EC:2.7.7.0
orf01255_contig.1.cir	mov34 mpn pad-1 family protein	468	20	1.81635e-17	0.6055	0	-
orf01256_contig.1.cir	redoxin	558	20	1.04428e-59	0.735	1	P:single-organism process	-
orf01258_contig.1.cir	alpha-isopropylmalate homocitrate synthase family transferase	1620	20	0	0.862	5	F:2-isopropylmalate synthase activity; P:leucine biosynthetic process; P:pyruvate metabolic process; P:isoleucine biosynthetic process; P:valine biosynthetic process	EC:2.3.3.13
orf01259_contig.1.cir	dna polymerase iv	1287	20	0	0.872	7	C:cytoplasm; P:DNA-dependent DNA replication; F:DNA-directed DNA polymerase activity; F:magnesium ion binding; F:damaged DNA binding; P:DNA repair; C:DNA polymerase complex	EC:2.7.7.7
orf01260_contig.1.cir	ferredoxin	243	20	6.19254e-40	0.7805	4	F:electron carrier activity; F:iron-sulfur cluster binding; F:iron ion binding; P:electron transport	-
orf01261_contig.1.cir	family protein	1425	20	7.01063e-119	0.6195	2	F:transferase activity; P:metabolic process
orf01262_contig.1.cir	---NA---	138	0			0	-
orf01264_contig.1.cir	diguanylate cyclase	1095	20	0	0.8485	5	P:oxidation-reduction process; F:dihydroorotate oxidase activity; P:'de novo' UMP biosynthetic process; P:'de novo' pyrimidine nucleobase biosynthetic process; C:plasma membrane	EC:1.3.3.1
orf01266_contig.1.cir	gtp pyrophosphokinase	822	20	1.83161e-161	0.8935	1	P:guanosine tetraphosphate metabolic process	-
orf01267_contig.1.cir	hypothetical protein [Paenibacillus fonticola]	468	20	1.94707e-62	0.7365	0	-
orf01268_contig.1.cir	rrna cytosine-c5-methyltransferase	1650	20	0	0.6745	1	F:transferase activity	-
orf01269_contig.1.cir	rna pseudouridine synthase	765	20	5.78055e-122	0.796	4	F:RNA binding; P:pseudouridine synthesis; F:lyase activity; F:pseudouridine synthase activity	EC:5.4.99.12
orf01270_contig.1.cir	cof-like hydrolase	819	20	2.60228e-132	0.768	2	P:metabolic process; F:hydrolase activity	-
orf01275_contig.1.cir	rna methyltransferase	1437	20	0	0.67	3	F:methyltransferase activity; F:transferase activity; P:methylation
orf01276_contig.1.cir	glycosyl transferase	1128	20	0	0.88	2	F:phosphatidylinositol alpha-mannosyltransferase activity; P:biosynthetic process	EC:2.4.1.57
orf01278_contig.1.cir	membrane protein	1050	20	4.4502e-177	0.804	0	-
orf01279_contig.1.cir	alkaline deda family protein	603	20	3.85917e-79	0.7015	0	-
orf01280_contig.1.cir	xanthine phosphoribosyltransferase	573	20	1.62038e-103	0.883	5	P:purine ribonucleoside salvage; F:xanthine phosphoribosyltransferase activity; P:xanthine metabolic process; C:cytoplasm; P:XMP salvage	EC:2.4.2.22
orf01282_contig.1.cir	hypothetical protein [Paenibacillus sp. GD11]	336	20	3.2472e-65	0.869	0	-
orf01283_contig.1.cir	hypothetical protein [Paenibacillus sp. P1XP2]	231	20	2.45646e-32	0.8695	0	-
orf01285_contig.1.cir	anaerobic sulfatase maturase	1251	20	0	0.7955	4	F:4 iron, 4 sulfur cluster binding; F:metal ion binding; F:oxidoreductase activity; P:oxidation-reduction process	-
orf01286_contig.1.cir	rok family transcriptional regulator	1191	20	0	0.8405	0	-
orf01287_contig.1.cir	sulfatase	1539	20	0	0.898	2	P:metabolic process; F:sulfuric ester hydrolase activity	EC:3.1.6.0
orf01288_contig.1.cir	family transcriptional regulator	855	20	1.35916e-162	0.759	5	P:regulation of transcription, DNA-templated; F:sequence-specific DNA binding transcription factor activity; F:sequence-specific DNA binding; C:transcription factor complex; P:regulation of transcription, DNA-templated	-
orf01290_contig.1.cir	helicase ski2	1776	20	0	0.7605	7	F:phosphorelay sensor kinase activity; P:signal transduction by protein phosphorylation; P:phosphorelay signal transduction system; C:plasma membrane; F:ATP binding; C:integral component of membrane; C:protein histidine kinase complex	-
orf01292_contig.1.cir	family transcriptional regulator	1593	20	0	0.675	8	P:regulation of transcription, DNA-templated; P:intracellular signal transduction; F:sequence-specific DNA binding transcription factor activity; F:sequence-specific DNA binding; P:phosphorelay signal transduction system; F:phosphorelay response regulator activity; C:transcription factor complex; P:regulation of transcription, DNA-templated	-
orf01294_contig.1.cir	abc transporter substrate-binding protein	1569	20	0	0.848	2	F:transporter activity; P:transport	-
orf01296_contig.1.cir	sugar abc transporter permease	252	20	1.0979e-33	0.6535	1	C:membrane	-
orf01297_contig.1.cir	sugar abc transporter permease	735	20	1.23478e-111	0.6845	1	C:membrane	-
orf01299_contig.1.cir	sugar abc transporter permease	900	20	0	0.8615	4	C:integral component of membrane; P:transport; C:plasma membrane; F:transporter activity	-
orf01302_contig.1.cir	alpha-l-arabinofuranosidase	2013	20	0	0.7885	4	F:alpha-L-arabinofuranosidase activity; C:membrane; P:L-arabinose metabolic process; P:nucleotide metabolic process	EC:3.2.1.55
orf01303_contig.1.cir	glycoside hydrolase family 2	1767	20	0	0.824	2	P:carbohydrate metabolic process; F:hydrolase activity, hydrolyzing O-glycosyl compounds	EC:3.2.1.0
orf01305_contig.1.cir	conserved repeat domain protein	708	20	0.0162323	0.464	8	C:extrachromosomal circular DNA; F:carbon-oxygen lyase activity, acting on polysaccharides; F:carbohydrate binding; P:cell adhesion; P:carbohydrate metabolic process; F:catalytic activity; F:lyase activity; C:extracellular region
orf01306_contig.1.cir	sugar abc transporter substrate-binding protein	948	20	9.76995e-167	0.804	0	-
orf01308_contig.1.cir	histidine kinase	1440	20	0	0.768	7	F:phosphorelay sensor kinase activity; P:signal transduction by protein phosphorylation; P:phosphorelay signal transduction system; C:plasma membrane; F:ATP binding; C:integral component of membrane; C:protein histidine kinase complex	-
orf01311_contig.1.cir	two component transcriptional regulator	1584	20	0	0.689	8	P:regulation of transcription, DNA-templated; P:intracellular signal transduction; F:sequence-specific DNA binding transcription factor activity; F:sequence-specific DNA binding; P:phosphorelay signal transduction system; F:phosphorelay response regulator activity; C:transcription factor complex; P:regulation of transcription, DNA-templated	-
orf01312_contig.1.cir	ribose abc transporter substrate-binding protein	1017	20	0	0.8745	2	P:D-xylose transport; F:monosaccharide binding	-
orf01314_contig.1.cir	d-ribose transporter atp-binding protein	1512	20	0	0.8535	5	P:D-xylose transport; P:obsolete ATP catabolic process; F:D-xylose-importing ATPase activity; F:ATP binding; C:membrane	-
orf01315_contig.1.cir	d-xylose abc transporter permease	1194	20	0	0.715	4	C:integral component of membrane; P:transport; C:plasma membrane; F:transporter activity	-
orf01318_contig.1.cir	#NAME?	900	20	6.95913e-95	0.618	3	F:hydrolase activity, acting on carbon-nitrogen (but not peptide) bonds; P:carbohydrate metabolic process; F:catalytic activity
orf01319_contig.1.cir	---NA---	117	0			0	-
orf01320_contig.1.cir	family transcriptional regulator	885	20	4.33092e-175	0.9085	5	P:regulation of transcription, DNA-templated; F:sequence-specific DNA binding transcription factor activity; F:DNA binding; C:transcription factor complex; P:regulation of transcription, DNA-templated	-
orf01322_contig.1.cir	glucose-6-phosphate dehydrogenase	1533	20	0	0.753	3	F:oxidoreductase activity; P:glucose metabolic process; P:oxidation-reduction process	-
orf01323_contig.1.cir	6-phosphogluconate dehydrogenase	1419	20	0	0.9235	4	P:D-gluconate metabolic process; F:NADP binding; P:pentose-phosphate shunt; F:phosphogluconate dehydrogenase (decarboxylating) activity	EC:1.1.1.44
orf01325_contig.1.cir	oxidoreductase	744	20	9.4267e-112	0.792	2	F:oxidoreductase activity; P:oxidation-reduction process	-
orf01326_contig.1.cir	transcriptional regulator	915	20	6.53215e-94	0.5855	4	P:regulation of transcription, DNA-templated; C:intracellular; F:sequence-specific DNA binding transcription factor activity; F:DNA binding
orf01327_contig.1.cir	snoal-like domain protein	342	20	1.72131e-23	0.5195	0	-
orf01328_contig.1.cir	dna polymerase	1419	20	0	0.75	3	F:RNA-directed DNA polymerase activity; P:RNA-dependent DNA replication; F:RNA binding	EC:2.7.7.49
orf01329_contig.1.cir	transposase is200-family protein	213	20	1.34364e-43	0.726	3	P:transposition, DNA-mediated; F:transposase activity; F:DNA binding	-
orf01330_contig.1.cir	acyltransferase	2283	20	0	0.617	1	F:catalytic activity	-
orf01331_contig.1.cir	copper amine oxidase domain-containing protein	1506	20	3.1901e-148	0.6585	0	-
orf01332_contig.1.cir	multidrug transporter	1392	20	0	0.749	2	P:transmembrane transport; F:transmembrane transporter activity	-
orf01333_contig.1.cir	sugar deacetylase	888	20	5.12618e-100	0.7705	3	F:hydrolase activity, acting on carbon-nitrogen (but not peptide) bonds; P:carbohydrate metabolic process; P:nitrogen compound metabolic process	-
orf01334_contig.1.cir	n-acetylmuramoyl-l-alanine amidase	711	20	1.59154e-80	0.7235	1	F:hydrolase activity	-
orf01337_contig.1.cir	yqze-like family protein	195	20	6.04558e-26	0.811	0	-
orf01339_contig.1.cir	tail length tape measure protein	843	20	2.87095e-162	0.8675	2	F:sequence-specific DNA binding; P:DNA integration	-
orf01340_contig.1.cir	hypothetical protein [Paenibacillus barengoltzii]	1008	20	6.5072e-49	0.45	0	-
orf01342_contig.1.cir	hypothetical protein [Paenibacillus sp. J14]	933	20	5.43076e-135	0.6555	0	-
orf01343_contig.1.cir	atp-dependent helicase	678	20	4.63513e-106	0.873	4	P:metabolic process; F:ATP binding; F:helicase activity; F:DNA binding	-
orf01344_contig.1.cir	atp-dependent helicase	1134	20	0	0.876	4	P:metabolic process; F:ATP binding; F:helicase activity; F:DNA binding	-
orf01345_contig.1.cir	family transcriptional regulator	1035	20	0	0.787	5	P:regulation of transcription, DNA-templated; F:sequence-specific DNA binding transcription factor activity; F:DNA binding; C:transcription factor complex; P:regulation of transcription, DNA-templated	-
orf01347_contig.1.cir	polyamine abc transporter permease	825	20	1.81891e-162	0.834	4	C:integral component of membrane; P:transport; C:plasma membrane; F:transporter activity	-
orf01348_contig.1.cir	abc transporter	1038	20	0	0.809	6	P:transmembrane transport; P:obsolete ATP catabolic process; C:ATP-binding cassette (ABC) transporter complex; F:ATP binding; F:hydrolase activity, acting on acid anhydrides, catalyzing transmembrane movement of substances; F:ATPase activity	EC:3.6.3.0; EC:3.6.1.3
orf01349_contig.1.cir	abc transporter substrate-binding protein	1179	20	0	0.8675	0	-
orf01351_contig.1.cir	abc transporter permease	846	20	1.64727e-136	0.697	1	C:membrane	-
orf01352_contig.1.cir	hypothetical protein [Paenibacillus sp. HW567]	459	20	4.56119e-58	0.6015	0	-
orf01353_contig.1.cir	histidinol phosphatase	1056	20	5.89637e-176	0.696	1	F:catalytic activity	-
orf01354_contig.1.cir	glycerophosphoryl diester phosphodiesterase	774	20	2.4993e-100	0.6105	4	P:lipid metabolic process; F:phosphoric diester hydrolase activity; F:glycerophosphodiester phosphodiesterase activity; P:glycerol metabolic process
orf01355_contig.1.cir	MULTISPECIES: hypothetical protein [Paenibacillus]	147	3	2.73781	0.646667	0	-
orf01356_contig.1.cir	glycoside hydrolase	1623	20	0	0.6515	2	P:carbohydrate metabolic process; F:hydrolase activity, hydrolyzing O-glycosyl compounds	EC:3.2.1.0
orf01357_contig.1.cir	lysophospholipase	708	20	3.8326e-13	0.45	2	F:hydrolase activity; P:metabolic process
orf01359_contig.1.cir	cellobiose phosphorylase	243	20	1.29877e-20	0.8065	0	-
orf01360_contig.1.cir	hypothetical protein DJ90_6456 [Paenibacillus macerans]	174	5	0.00128141	0.594	0	-
orf01361_contig.1.cir	sugar abc transporter substrate-binding protein	150	1	7.49237	0.57	0	-
orf01362_contig.1.cir	reducing end xylose-releasing exo-oligoxylanase	1152	20	0	0.7985	2	F:hydrolase activity, hydrolyzing O-glycosyl compounds; P:xylan catabolic process	EC:3.2.1.0
orf01364_contig.1.cir	chemotaxis protein	1587	20	1.19477e-176	0.6125	1	P:cellular process	-
orf01365_contig.1.cir	histidine kinase	1740	20	0	0.7045	3	P:signal transduction; F:transferase activity; C:membrane	-
orf01369_contig.1.cir	abc transporter substrate-binding protein	1722	20	0	0.801	0	-
orf01371_contig.1.cir	protein lplb	990	20	0	0.8765	4	C:integral component of membrane; P:transport; C:plasma membrane; F:transporter activity	-
orf01373_contig.1.cir	sugar abc transporter permease	933	20	1.70247e-169	0.835	6	C:integral component of membrane; P:metabolic process; F:hydrolase activity; P:transport; C:plasma membrane; F:transporter activity	-
orf01374_contig.1.cir	multidrug transporter	957	20	1.44167e-97	0.623	1	C:membrane
orf01376_contig.1.cir	family transcriptional regulator	261	20	1.4975e-23	0.6045	2	P:regulation of transcription, DNA-templated; F:sequence-specific DNA binding transcription factor activity
orf01379_contig.1.cir	chemotaxis protein	1251	20	0	0.8	3	C:integral component of membrane; F:signal transducer activity; P:signal transduction	-
orf01380_contig.1.cir	family transcriptional regulator	444	20	3.41638e-45	0.658	5	P:regulation of transcription, DNA-templated; P:transcription, DNA-templated; C:intracellular; F:sequence-specific DNA binding transcription factor activity; F:DNA binding
orf01381_contig.1.cir	mfs transporter	1521	20	0	0.747	2	C:membrane; P:transport	-
orf01382_contig.1.cir	molecular chaperone	915	20	1.72804e-76	0.572	1	P:response to stress
orf01384_contig.1.cir	gdsl family lipase	750	20	1.1972e-94	0.738	2	F:hydrolase activity; P:metabolic process
orf01386_contig.1.cir	cell wall hydrolase	909	20	4.6366e-76	0.61	0	-
orf01387_contig.1.cir	aldose epimerase	1002	20	0	0.818	3	F:carbohydrate binding; P:hexose metabolic process; F:isomerase activity	-
orf01388_contig.1.cir	conserved domain protein	327	20	2.97269e-29	0.6455	1	F:DNA binding
orf01390_contig.1.cir	rok family protein	1188	20	8.69868e-127	0.6295	0	-
orf01392_contig.1.cir	xylose isomerase	1317	20	0	0.821	7	C:cytoplasm; P:D-xylose metabolic process; F:xylose isomerase activity; F:magnesium ion binding; P:pentose-phosphate shunt; P:fructose metabolic process; P:mannose metabolic process	EC:5.3.1.5
orf01394_contig.1.cir	xylulose kinase	1497	20	0	0.7765	3	P:carbohydrate phosphorylation; F:xylulokinase activity; P:xylulose metabolic process	EC:2.7.1.17
orf01395_contig.1.cir	oxidoreductase	1035	20	2.54209e-127	0.669	3	P:oxidation-reduction process; F:oxidoreductase activity; P:metabolic process
orf01396_contig.1.cir	3-carboxymuconate cyclase	1080	20	1.72015e-144	0.7	3	F:6-phosphogluconolactonase activity; F:hydrolase activity; P:metabolic process
orf01397_contig.1.cir	aminoglycoside 6-adenylyltransferase	861	20	5.19789e-139	0.738	1	F:transferase activity	-
orf01399_contig.1.cir	chorismate mutase	1080	20	0	0.8415	7	P:chorismate metabolic process; F:3-deoxy-7-phosphoheptulonate synthase activity; F:chorismate mutase activity; F:aldehyde-lyase activity; P:tryptophan biosynthetic process; P:tyrosine biosynthetic process; P:L-phenylalanine biosynthetic process	EC:2.5.1.54; EC:5.4.99.5; EC:4.1.2.0
orf01400_contig.1.cir	hypothetical protein [Paenibacillus sp. Aloe-11]	153	1	7.39656	0.48	0	-
orf01401_contig.1.cir	membrane protein	1092	20	1.90393e-147	0.6935	0	-
orf01406_contig.1.cir	gluconokinase	1563	20	0	0.712	3	F:kinase activity; P:phosphorylation; P:cellular carbohydrate metabolic process	-
orf01407_contig.1.cir	hypothetical protein [Paenibacillus sp. J14]	591	20	1.10089e-34	0.588	5	F:structural constituent of ribosome; F:RNA binding; P:translation; C:ribosome; C:intracellular
orf01408_contig.1.cir	membrane protein	1023	20	6.94401e-158	0.7865	0	-
orf01409_contig.1.cir	hypothetical protein [Paenibacillus odorifer]	129	1	9.81586	0.57	0	-
orf01411_contig.1.cir	helicase	1359	20	0	0.851	5	F:DNA binding; P:DNA duplex unwinding; F:ATP-dependent DNA helicase activity; F:ATP binding; C:replication fork	-
orf01412_contig.1.cir	helicase	999	20	3.91546e-145	0.7515	3	F:helicase activity; P:metabolic process; F:nucleotide binding	-
orf01413_contig.1.cir	mfs transporter	1245	20	3.69957e-166	0.694	2	C:membrane; P:transport	-
orf01414_contig.1.cir	hypothetical protein [Paenibacillus graminis]	201	20	9.76678e-24	0.7745	0	-
orf01415_contig.1.cir	ribose 5-phosphate isomerase	672	20	3.62183e-108	0.754	3	P:pentose-phosphate shunt, non-oxidative branch; F:ribose-5-phosphate isomerase activity; P:carbon utilization	EC:5.3.1.6
orf01416_contig.1.cir	gnat family acetyltransferase	450	20	6.48914e-27	0.612	1	F:transferase activity	-
orf01417_contig.1.cir	tetratricopeptide repeat protein	675	20	6.03935e-90	0.7125	0	-
orf01418_contig.1.cir	family transcriptional regulator	129	20	0.000769135	0.6375	4	P:regulation of transcription, DNA-templated; P:transcription, DNA-templated; F:sequence-specific DNA binding transcription factor activity; F:DNA binding
orf01420_contig.1.cir	phosphoglyceromutase	750	20	6.84271e-134	0.792	3	P:glycolytic process; F:2,3-bisphosphoglycerate-dependent phosphoglycerate mutase activity; P:glucose catabolic process	-
orf01421_contig.1.cir	stilbene synthase	225	5	0.00509186	0.524	0	-
orf01422_contig.1.cir	transcriptional regulator	618	20	1.20912e-19	0.47	7	F:methyltransferase activity; F:transferase activity; P:methylation; F:S-adenosylmethionine-dependent methyltransferase activity; P:regulation of transcription, DNA-templated; P:metabolic process; F:DNA binding
orf01423_contig.1.cir	dna methyltransferase	633	20	2.00335e-88	0.7695	3	P:rRNA methylation; F:nucleic acid binding; F:methyltransferase activity	EC:2.1.1.0
orf01424_contig.1.cir	phosphopantetheine adenylyltransferase	543	20	6.06572e-90	0.8815	5	P:coenzyme A biosynthetic process; F:ATP binding; C:cytoplasm; F:pantetheine-phosphate adenylyltransferase activity; P:pantothenate biosynthetic process	EC:2.7.7.3
orf01426_contig.1.cir	nucleoside recognition protein	1272	20	1.96877e-115	0.605	1	F:nucleoside binding
orf01427_contig.1.cir	peptidase s16	1029	20	3.36456e-123	0.712	3	F:peptidase activity, acting on L-amino acid peptides; P:organic substance catabolic process; P:protein metabolic process	-
orf01430_contig.1.cir	nucleotidyltransferase	1245	20	6.1259e-162	0.68	2	F:transferase activity; P:metabolic process
orf01431_contig.1.cir	metal-binding protein	510	20	1.01473e-66	0.711	1	C:ribosome
orf01432_contig.1.cir	dna methyltransferase	132	1	2.99617	0.58	0	-
orf01433_contig.1.cir	membrane protein	138	4	5.98361	0.5425	0	-
orf01436_contig.1.cir	fatty acid biosynthesis transcriptional regulator	597	20	1.82871e-113	0.8915	6	F:DNA binding; P:negative regulation of fatty acid biosynthetic process; F:sequence-specific DNA binding transcription factor activity; P:negative regulation of transcription, DNA-templated; C:transcription factor complex; P:regulation of transcription, DNA-templated	-
orf01438_contig.1.cir	phosphate acyltransferase	999	20	0	0.9	6	C:cytoplasm; F:transferase activity, transferring acyl groups other than amino-acyl groups; P:fatty acid biosynthetic process; P:phospholipid biosynthetic process; F:oxidoreductase activity, acting on the CH-OH group of donors, NAD or NADP as acceptor; P:oxidation-reduction process	EC:2.3.1.0; EC:1.1.1.0
orf01440_contig.1.cir	3-oxoacyl-acp synthase	987	20	0	0.9025	5	P:fatty acid biosynthetic process; F:beta-ketoacyl-acyl-carrier-protein synthase III activity; F:3-oxoacyl-[acyl-carrier-protein] synthase activity; C:fatty acid synthase complex; P:acyl-carrier-protein biosynthetic process	EC:2.3.1.180; EC:2.3.1.41
orf01442_contig.1.cir	malonyl -acp transacylase	741	20	3.69392e-112	0.768	4	F:[acyl-carrier-protein] S-malonyltransferase activity; C:fatty acid synthase complex; P:fatty acid biosynthetic process; P:acyl-carrier-protein biosynthetic process	EC:2.3.1.39
orf01444_contig.1.cir	3-oxoacyl-acp reductase	750	20	1.78456e-122	0.789	6	P:fatty acid biosynthetic process; F:3-oxoacyl-[acyl-carrier-protein] reductase (NADPH) activity; F:NAD binding; P:oxidation-reduction process; C:fatty acid synthase complex; P:acyl-carrier-protein biosynthetic process	EC:1.1.1.100
orf01445_contig.1.cir	acyl carrier protein	234	20	4.12162e-30	0.7275	1	P:fatty acid metabolic process	-
orf01446_contig.1.cir	---NA---	120	0			0	-
orf01447_contig.1.cir	3-oxoacyl-acp synthase	1239	20	0	0.8945	2	P:fatty acid biosynthetic process; F:beta-ketoacyl-acyl-carrier-protein synthase II activity	EC:2.3.1.179
orf01448_contig.1.cir	ribonuclease iii	702	20	1.19378e-127	0.874	10	P:RNA phosphodiester bond hydrolysis, endonucleolytic; P:rRNA catabolic process; F:ribonuclease III activity; F:metal ion binding; P:rRNA processing; F:rRNA binding; P:tRNA processing; P:mRNA processing; C:cytoplasm; P:regulation of RNA metabolic process	EC:3.1.26.3
orf01450_contig.1.cir	chromosome segregation protein smc	3570	20	0	0.8325	9	P:DNA recombination; P:DNA repair; P:chromosome condensation; P:DNA replication; F:DNA binding; F:ATP binding; P:sister chromatid cohesion; C:chromosome; C:cytoplasm	-
orf01452_contig.1.cir	cell division protein	1020	20	0	0.911	6	C:intrinsic component of plasma membrane; F:GTP binding; P:obsolete GTP catabolic process; C:cytoplasm; P:SRP-dependent cotranslational protein targeting to membrane; F:GTPase activity	-
orf01455_contig.1.cir	hemolysin d	648	20	2.28893e-99	0.7215	2	C:integral component of membrane; P:cytolysis
orf01456_contig.1.cir	dna-binding protein	354	20	3.21953e-50	0.8095	7	P:regulation of transcription, DNA-templated; F:sequence-specific DNA binding transcription factor activity; F:DNA binding; P:DNA-templated transcription, initiation; F:sigma factor activity; C:transcription factor complex; P:regulation of transcription, DNA-templated	-
orf01460_contig.1.cir	signal recognition particle protein	1386	20	0	0.9345	6	C:signal recognition particle, endoplasmic reticulum targeting; F:7S RNA binding; F:GTP binding; P:obsolete GTP catabolic process; P:SRP-dependent cotranslational protein targeting to membrane; F:GTPase activity	-
orf01461_contig.1.cir	30s ribosomal protein s16	273	20	1.26209e-57	0.945	4	C:ribosome; F:structural constituent of ribosome; P:translation; P:ribosome biogenesis	-
orf01462_contig.1.cir	kh domain rna binding protein	231	20	8.38394e-43	0.9455	1	F:RNA binding	-
orf01463_contig.1.cir	16s rrna processing protein	519	20	6.08105e-74	0.726	2	C:cytoplasm; P:ribosome biogenesis	-
orf01464_contig.1.cir	trna (guanine-n1)-methyltransferase	861	20	5.70884e-153	0.81	3	C:cytoplasm; P:tRNA methylation; F:tRNA (guanine(37)-N(1))-methyltransferase activity	-
orf01465_contig.1.cir	hypothetical protein PaelaDRAFT_4936 [Paenibacillus lactis 154]	141	2	0.423204	0.57	0	-
orf01467_contig.1.cir	mechanosensitive ion channel protein	387	20	1.27456e-52	0.679	2	C:membrane; P:single-organism transport	-
orf01469_contig.1.cir	atp-dependent dna helicase	138	20	5.28651e-11	0.6365	5	P:DNA recombination; F:nucleic acid binding; F:ATP-dependent helicase activity; P:obsolete ATP catabolic process; F:ATP binding	-
orf01470_contig.1.cir	---NA---	153	0			0	-
orf01472_contig.1.cir	site-specific dna recombinase-like protein	1572	20	0	0.492	3	P:DNA recombination; F:recombinase activity; F:DNA binding
orf01474_contig.1.cir	transposase	288	20	2.46275e-64	0.9515	3	P:transposition, DNA-mediated; F:transposase activity; F:DNA binding	-
orf01475_contig.1.cir	hypothetical protein [Paenibacillus sp. FSL R7-277]	177	9	1.1031e-26	0.827778	0	-
orf01476_contig.1.cir	transposase	1209	20	0	0.817	3	P:transposition, DNA-mediated; F:transposase activity; F:DNA binding	-
orf01477_contig.1.cir	---NA---	126	0			0	-
orf01478_contig.1.cir	urea carboxylase	228	20	9.59234e-31	0.5595	32	F:helicase activity; P:metabolic process; F:hydrolase activity, hydrolyzing O-glycosyl compounds; F:mannosidase activity; F:carbohydrate binding; P:carbohydrate metabolic process; F:alpha-mannosidase activity; P:mannose metabolic process; F:catalytic activity; F:zinc ion binding; F:ligase activity; F:peptidyl-prolyl cis-trans isomerase activity; F:ATP binding; P:protein folding; F:metal ion bindi…
orf01479_contig.1.cir	membrane protein	162	15	1.69967e-17	0.627333	4	F:helicase activity; P:metabolic process; C:membrane; P:polysaccharide biosynthetic process
orf01480_contig.1.cir	von willebrand factor a	1803	20	0	0.4795	0	-
orf01481_contig.1.cir	n-acetylmuramoyl-l-alanine amidase	846	20	6.4615e-79	0.5335	3	P:peptidoglycan catabolic process; F:N-acetylmuramoyl-L-alanine amidase activity; F:hydrolase activity
orf01482_contig.1.cir	antifreeze protein type i	1551	20	6.68746e-14	0.423	4	P:metabolic process; F:hydrolase activity, acting on glycosyl bonds; F:carbohydrate binding; F:zinc ion binding
orf01483_contig.1.cir	copper amine oxidase domain-containing protein	1533	20	5.67126e-69	0.4805	0	-
orf01484_contig.1.cir	---NA---	150	0			0	-
orf01485_contig.1.cir	transposase is4 family protein	1134	20	0	0.704	3	P:transposition, DNA-mediated; F:transposase activity; F:DNA binding	-
orf01486_contig.1.cir	transposase	1002	20	0	0.786	4	F:nucleic acid binding; F:transposase activity; P:transposition, DNA-mediated; F:DNA binding
orf01487_contig.1.cir	hydantoin utilization protein partial	123	13	0.000199522	0.577692	0	-
orf01488_contig.1.cir	family transcriptional regulator	198	11	2.51351e-21	0.611818	16	F:transferase activity; P:signal transduction by protein phosphorylation; P:phosphorylation; C:membrane; P:protein phosphorylation; F:nucleotide binding; F:ATP binding; F:kinase activity; P:signal transduction; P:phosphorelay signal transduction system; F:signal transducer activity; F:phosphorelay sensor kinase activity; F:transferase activity, transferring phosphorus-containing groups; P:regulat…
orf01490_contig.1.cir	dna packaging protein	1587	20	2.95579e-162	0.472	0	-
orf01491_contig.1.cir	aspartyl glutamyl-trna amidotransferase subunit a	1266	20	0	0.482	7	F:ATP binding; F:ligase activity; P:translation; F:carbon-nitrogen ligase activity, with glutamine as amido-N-donor; F:transferase activity; F:nucleotide binding; F:glutaminyl-tRNA synthase (glutamine-hydrolyzing) activity
orf01492_contig.1.cir	ankyrin repeat protein	747	20	7.06012e-28	0.571	2	P:metabolic process; F:isomerase activity
orf01493_contig.1.cir	stage ii sporulation protein p	345	14	4.70926e-53	0.552143	5	P:regulation of transcription, DNA-templated; P:transcription, DNA-templated; F:sequence-specific DNA binding; F:sequence-specific DNA binding transcription factor activity; F:DNA binding
orf01494_contig.1.cir	ig domain-containing protein	1116	20	7.79261e-148	0.498	0	-
orf01495_contig.1.cir	signal peptidase i	624	20	6.57591e-75	0.6685	4	P:proteolysis; F:serine-type peptidase activity; C:integral component of membrane; C:membrane
orf01496_contig.1.cir	gtpase	867	20	1.15701e-174	0.8895	4	P:metabolic process; C:cytoplasm; F:hydrolase activity; F:GTP binding	-
orf01497_contig.1.cir	xylanase deacetylase	846	20	2.99242e-85	0.7215	2	P:carbohydrate metabolic process; F:hydrolase activity	-
orf01498_contig.1.cir	xylanase deacetylase	222	17	2.70981e-09	0.561765	3	F:hydrolase activity, acting on carbon-nitrogen (but not peptide) bonds; P:carbohydrate metabolic process; P:nitrogen compound metabolic process	-
orf01500_contig.1.cir	ribonuclease hii	663	20	2.13892e-108	0.8205	7	C:cytoplasm; P:RNA catabolic process; F:manganese ion binding; F:RNA-DNA hybrid ribonuclease activity; F:RNA binding; P:RNA phosphodiester bond hydrolysis, endonucleolytic; P:regulation of RNA metabolic process	EC:3.1.26.4
orf01502_contig.1.cir	flagellar hook-length control family protein	2154	20	2.51524e-63	0.6135	0	-
orf01503_contig.1.cir	domain-containing protein	315	20	2.80457e-42	0.8315	2	C:membrane; P:protein secretion	-
orf01504_contig.1.cir	endonuclease	375	20	3.93163e-46	0.72	1	F:nuclease activity	-
orf01507_contig.1.cir	fis family transcriptional regulator	1275	20	3.86997e-143	0.686	3	F:organic cyclic compound binding; F:heterocyclic compound binding; P:cellular metabolic process	-
orf01508_contig.1.cir	fis family transcriptional regulator	366	20	2.71332e-34	0.691	3	F:organic cyclic compound binding; F:heterocyclic compound binding; P:cellular metabolic process	-
orf01510_contig.1.cir	succinyl- synthetase subunit beta	1161	20	0	0.862	6	F:manganese ion binding; F:ATP binding; F:magnesium ion binding; F:succinate-CoA ligase (ADP-forming) activity; P:reductive tricarboxylic acid cycle; C:succinate-CoA ligase complex	EC:6.2.1.5
orf01512_contig.1.cir	succinyl- synthetase subunit alpha	930	20	0	0.883	6	F:ATP citrate synthase activity; F:ATP binding; F:succinate-CoA ligase (ADP-forming) activity; F:cofactor binding; P:reductive tricarboxylic acid cycle; C:succinate-CoA ligase complex	EC:2.3.3.8; EC:6.2.1.5
orf01513_contig.1.cir	dna-binding protein	1119	20	1.91713e-142	0.678	1	P:DNA mediated transformation
orf01514_contig.1.cir	dna topoisomerase i	2106	20	0	0.8975	11	F:DNA-directed RNA polymerase activity; F:DNA topoisomerase type I activity; F:DNA binding; F:ATP binding; F:magnesium ion binding; C:chromosome; P:DNA topological change; P:transcription, DNA-templated; C:nucleolus; P:purine nucleobase metabolic process; P:pyrimidine nucleobase metabolic process	EC:2.7.7.6; EC:5.99.1.2
orf01516_contig.1.cir	trna (uracil-5-)-methyltransferase	1299	20	0	0.9365	7	C:cytoplasm; F:flavin adenine dinucleotide binding; P:methylation; F:methylenetetrahydrofolate-tRNA-(uracil-5-)-methyltransferase (FADH2-oxidizing) activity; P:tRNA processing; F:5,10-methylenetetrahydrofolate-dependent tRNA (m5U54) methyltransferase activity; P:RNA modification	EC:2.1.1.74
orf01517_contig.1.cir	atp-dependent protease subunit	543	20	4.33839e-110	0.9535	5	F:metal ion binding; C:proteasome core complex; C:HslUV protease complex; F:threonine-type endopeptidase activity; P:proteolysis involved in cellular protein catabolic process	EC:3.4.25.0
orf01518_contig.1.cir	clp protease atpase	1413	20	0	0.851	8	F:peptidase activity, acting on L-amino acid peptides; C:HslUV protease complex; P:obsolete ATP catabolic process; P:proteolysis; F:ATP binding; F:ATPase activity; P:protein unfolding; P:response to stress	EC:3.6.1.3
orf01519_contig.1.cir	flagellar basal-body rod protein	411	20	2.83702e-50	0.692	1	C:bacterial-type flagellum	-
orf01520_contig.1.cir	flagellar basal body rod protein	453	20	1.2924e-76	0.871	5	C:bacterial-type flagellum basal body, rod; P:cilium or flagellum-dependent cell motility; P:metabolic process; F:structural molecule activity; F:motor activity	-
orf01522_contig.1.cir	flagellar hook-basal body protein	309	20	6.76729e-38	0.766	5	P:cilium or flagellum-dependent cell motility; P:metabolic process; C:bacterial-type flagellum basal body; F:structural molecule activity; F:motor activity	-
orf01523_contig.1.cir	flagellar m-ring protein	1590	20	0	0.6795	1	C:bacterial-type flagellum	-
orf01524_contig.1.cir	flagellar motor switch protein	993	20	0	0.9855	5	P:cilium or flagellum-dependent cell motility; P:metabolic process; F:motor activity; P:chemotaxis; C:bacterial-type flagellum	-
orf01526_contig.1.cir	flagellar biosynthesis protein	849	20	5.27478e-112	0.7465	0	-
orf01528_contig.1.cir	atp synthase	1314	20	0	0.9345	10	P:proton transport; P:cilium or flagellum-dependent cell motility; P:biosynthetic process; C:cytoplasm; P:protein secretion by the type III secretion system; F:ATPase activity; P:obsolete ATP catabolic process; P:bacterial-type flagellum assembly; F:ATP binding; C:type III protein secretion system complex	EC:3.6.1.3
orf01530_contig.1.cir	flagellar export protein	375	20	3.81928e-45	0.7455	1	P:locomotion	-
orf01531_contig.1.cir	kinesin	942	20	2.57848e-82	0.5935	0	-
orf01533_contig.1.cir	flagellar hook-length control protein	1515	20	2.07258e-77	0.473	0	-
orf01534_contig.1.cir	flagellar hook capping protein	549	20	8.78185e-56	0.668	0	-
orf01536_contig.1.cir	flagellar biosynthesis protein	390	20	1.95596e-49	0.747	0	-
orf01537_contig.1.cir	flagellar basal body rod protein	822	20	3.73436e-145	0.825	5	P:cilium or flagellum-dependent cell motility; P:metabolic process; F:structural molecule activity; F:motor activity; C:bacterial-type flagellum	-
orf01538_contig.1.cir	flagellar protein d	225	20	1.59764e-37	0.8855	0	-
orf01539_contig.1.cir	flagellar basal body protein	465	20	1.81776e-60	0.76	1	P:locomotion	-
orf01540_contig.1.cir	flagellar motor switch protein	999	20	0	0.9555	5	P:chemotaxis; P:cilium or flagellum-dependent cell motility; F:motor activity; P:metabolic process; C:bacterial-type flagellum basal body	-
orf01541_contig.1.cir	flagellar motor switch protein	1242	20	0	0.74	3	F:hydrolase activity; C:bacterial-type flagellum; P:locomotion	-
orf01543_contig.1.cir	chemotaxis protein	366	20	6.23533e-77	0.9925	5	F:phosphorelay response regulator activity; F:DNA binding; P:phosphorelay signal transduction system; P:intracellular signal transduction; P:regulation of transcription, DNA-templated	-
orf01544_contig.1.cir	flagellar protein	540	20	3.21134e-47	0.6845	2	P:bacterial-type flagellum organization; C:integral component of membrane
orf01545_contig.1.cir	flagellar biosynthesis protein flip	756	20	3.13708e-115	0.799	2	C:integral component of membrane; P:protein secretion	-
orf01547_contig.1.cir	flagellar biosynthesis protein	270	20	1.72649e-50	0.943	3	P:bacterial-type flagellum assembly; C:integral component of membrane; P:protein secretion	-
orf01548_contig.1.cir	flagellar biosynthesis protein	783	20	1.23116e-121	0.7625	4	P:bacterial-type flagellum assembly; C:bacterial-type flagellum; P:protein targeting; C:integral component of membrane	-
orf01550_contig.1.cir	flagellar biosynthesis protein	1095	20	2.61386e-169	0.7695	2	C:membrane; P:transport	-
orf01552_contig.1.cir	flagellar biosynthesis protein	2034	20	0	0.8525	3	P:bacterial-type flagellum assembly; C:integral component of membrane; P:protein secretion	-
orf01553_contig.1.cir	flagellar gtp-binding protein	1539	20	4.68415e-150	0.6055	7	F:GTP binding; P:bacterial-type flagellum organization; P:SRP-dependent cotranslational protein targeting to membrane; P:metabolic process; F:nucleotide binding; F:nucleoside-triphosphatase activity; C:plasma membrane
orf01554_contig.1.cir	cobyrinic acid -diamide synthase	897	20	1.2345e-127	0.758	1	F:nucleotide binding	-
orf01555_contig.1.cir	chemotaxis protein	1407	20	8.63998e-162	0.653	1	P:signal transduction	-
orf01558_contig.1.cir	chemotaxis protein	2097	20	0	0.773	7	F:protein histidine kinase activity; F:signal transducer activity; C:intracellular; F:nucleotide binding; P:phosphorylation; P:signal transduction; C:protein histidine kinase complex	EC:2.7.13.3
orf01560_contig.1.cir	chemotaxis protein	462	20	8.34714e-79	0.8575	4	F:signal transducer activity; P:signal transduction; C:intracellular; P:chemotaxis	-
orf01561_contig.1.cir	chemotaxis protein	630	20	6.40143e-126	0.895	2	P:metabolic process; F:hydrolase activity	-
orf01562_contig.1.cir	chemotaxis protein	498	20	3.47379e-79	0.7855	3	F:protein-glutamine glutaminase activity; P:chemotaxis; P:nitrogen compound metabolic process	EC:3.5.1.44
orf01564_contig.1.cir	hypothetical protein [Paenibacillus sanguinis]	237	20	2.19931e-20	0.6665	0	-
orf01565_contig.1.cir	rna polymerase sigma factor	789	20	1.12564e-150	0.8875	11	P:regulation of transcription, DNA-templated; F:DNA-directed RNA polymerase activity; F:sequence-specific DNA binding transcription factor activity; F:DNA binding; P:DNA-templated transcription, initiation; F:sigma factor activity; C:nucleolus; P:purine nucleobase metabolic process; P:pyrimidine nucleobase metabolic process; C:transcription factor complex; P:regulation of transcription, DNA-templ…	EC:2.7.7.6
orf01567_contig.1.cir	polymerase	1407	20	0	0.7515	0	-
orf01568_contig.1.cir	hypothetical protein [Paenibacillus fonticola]	330	20	5.85886e-25	0.5505	0	-
orf01571_contig.1.cir	conserved domain protein	594	20	1.48705e-46	0.5845	0	-
orf01572_contig.1.cir	aminodeoxychorismate lyase	555	20	1.24378e-11	0.637	2	P:metabolic process; F:lyase activity
orf01573_contig.1.cir	30s ribosomal protein s2	699	20	1.7339e-162	0.9715	4	F:structural constituent of ribosome; C:small ribosomal subunit; P:translation; P:ribosome biogenesis	-
orf01574_contig.1.cir	fusaricidin partial	126	3	9.46497e-11	0.57	3	P:metabolic process; F:catalytic activity; F:phosphopantetheine binding
orf01576_contig.1.cir	elongation factor ts	651	20	7.91775e-126	0.8785	3	F:translation elongation factor activity; C:ribosome; P:regulation of translational elongation	-
orf01578_contig.1.cir	uridylate kinase	729	20	5.29085e-162	0.977	5	P:nucleotide phosphorylation; F:ATP binding; P:'de novo' CTP biosynthetic process; F:UMP kinase activity; C:cytoplasm	EC:2.7.4.22
orf01579_contig.1.cir	ribosome recycling factor	555	20	3.44044e-118	0.9555	2	C:cytoplasm; P:translational termination	-
orf01580_contig.1.cir	udp pyrophosphate synthase	768	20	6.13609e-140	0.846	3	P:metabolic process; F:prenyltransferase activity; F:magnesium ion binding	-
orf01581_contig.1.cir	phosphatidate cytidylyltransferase	828	20	2.36099e-95	0.6145	1	F:transferase activity	-
orf01582_contig.1.cir	1-deoxy-d-xylulose 5-phosphate reductoisomerase	1146	20	0	0.827	8	F:1-deoxy-D-xylulose-5-phosphate reductoisomerase activity; F:metal ion binding; F:NADPH binding; P:terpenoid biosynthetic process; P:isopentenyl diphosphate biosynthetic process, methylerythritol 4-phosphate pathway; F:isomerase activity; P:oxidation-reduction process; P:steroid biosynthetic process	EC:1.1.1.267
orf01584_contig.1.cir	rip metalloprotease	1275	20	0	0.861	4	C:integral component of membrane; F:metalloendopeptidase activity; P:proteolysis; C:plasma membrane	EC:3.4.24.0
orf01587_contig.1.cir	dna polymerase iii	4323	20	0	0.867	7	C:cytoplasm; P:DNA-dependent DNA replication; F:DNA-directed DNA polymerase activity; P:nucleic acid phosphodiester bond hydrolysis; F:DNA binding; F:3'-5' exonuclease activity; C:DNA polymerase complex	EC:2.7.7.7
orf01589_contig.1.cir	ribosome maturation factor	477	20	7.1409e-95	0.903	2	C:cytoplasm; P:ribosome biogenesis	-
orf01590_contig.1.cir	transcription termination factor	1098	20	0	0.9575	7	F:translation elongation factor activity; F:sequence-specific DNA binding transcription factor activity; P:transcription antitermination; C:ribosome; P:regulation of translational elongation; C:transcription factor complex; P:regulation of transcription, DNA-templated	-
orf01591_contig.1.cir	nucleic-acid-binding protein	312	20	2.60549e-54	0.872	0	-
orf01592_contig.1.cir	50s ribosomal protein l7ae	312	20	4.06441e-54	0.911	2	C:ribosome; C:viral nucleocapsid	-
orf01593_contig.1.cir	translation initiation factor if-2	2625	20	0	0.9355	6	F:translation initiation factor activity; P:obsolete GTP catabolic process; F:GTPase activity; F:GTP binding; C:ribosome; P:regulation of translational initiation	-
orf01595_contig.1.cir	ribosome-binding factor a	351	20	8.26476e-64	0.887	2	P:rRNA processing; C:cytoplasm	-
orf01596_contig.1.cir	exopolyphosphatase	978	20	2.89192e-159	0.836	4	F:inorganic diphosphatase activity; F:nucleic acid binding; F:manganese ion binding; P:oxidative phosphorylation	EC:3.6.1.1
orf01597_contig.1.cir	pseudouridine synthase	921	20	1.53041e-151	0.8015	3	F:pseudouridine synthase activity; F:RNA binding; P:tRNA pseudouridine synthesis	EC:5.4.99.12
orf01598_contig.1.cir	riboflavin biosynthesis protein	945	20	3.1293e-153	0.797	4	F:riboflavin kinase activity; P:riboflavin biosynthetic process; P:phosphorylation; F:FMN adenylyltransferase activity	EC:2.7.1.26; EC:2.7.7.2
orf01599_contig.1.cir	30s ribosomal protein s15	270	20	1.37463e-56	0.961	5	C:ribosome; F:structural constituent of ribosome; P:translation; F:rRNA binding; P:ribosome biogenesis	-
orf01600_contig.1.cir	hypothetical protein [Paenibacillus sp. IHBB 10380]	171	1	6.99108	0.53	0	-
orf01601_contig.1.cir	polynucleotide phosphorylase	2103	20	0	0.905	11	C:cytoplasm; P:mRNA catabolic process; F:3'-5'-exoribonuclease activity; F:RNA binding; F:magnesium ion binding; P:RNA phosphodiester bond hydrolysis, exonucleolytic; F:polyribonucleotide nucleotidyltransferase activity; P:RNA processing; P:regulation of RNA metabolic process; P:purine nucleobase metabolic process; P:pyrimidine nucleobase metabolic process	EC:2.7.7.8
orf01603_contig.1.cir	polysaccharide deacetylase	1032	20	7.80756e-136	0.7685	1	F:catalytic activity	-
orf01604_contig.1.cir	zinc protease	1266	20	0	0.763	3	F:metal ion binding; F:metalloendopeptidase activity; P:proteolysis	EC:3.4.24.0
orf01605_contig.1.cir	deoxyuridine 5 -triphosphate nucleotidohydrolase	450	20	1.75436e-87	0.9165	5	F:dUTP diphosphatase activity; P:dUMP biosynthetic process; P:dUTP metabolic process; F:magnesium ion binding; P:pyrimidine nucleobase metabolic process	EC:3.6.1.23
orf01607_contig.1.cir	dipicolinate synthase subunit a	900	20	3.81391e-144	0.808	7	F:ketol-acid reductoisomerase activity; P:oxidation-reduction process; F:cofactor binding; P:isoleucine biosynthetic process; P:leucine biosynthetic process; P:valine biosynthetic process; P:pantothenate biosynthetic process	EC:1.1.1.86
orf01608_contig.1.cir	dipicolinate synthase subunit b	594	20	1.43318e-98	0.8025	2	F:catalytic activity; P:metabolic process	-
orf01609_contig.1.cir	aspartate-semialdehyde dehydrogenase	1035	20	0	0.862	15	P:threonine biosynthetic process; F:NAD binding; P:oxidation-reduction process; P:lysine biosynthetic process via diaminopimelate; F:aspartate-semialdehyde dehydrogenase activity; F:N-acetyl-gamma-glutamyl-phosphate reductase activity; P:isoleucine biosynthetic process; P:'de novo' L-methionine biosynthetic process; F:protein dimerization activity; P:diaminopimelate biosynthetic process; F:NADP b…	EC:1.2.1.11; EC:1.2.1.38
orf01611_contig.1.cir	aspartate kinase	1218	20	0	0.8085	7	P:threonine biosynthetic process; P:lysine biosynthetic process via diaminopimelate; F:aspartate kinase activity; P:phosphorylation; F:amino acid binding; P:glycine metabolic process; P:L-serine metabolic process	EC:2.7.2.4
orf01612_contig.1.cir	dihydrodipicolinate synthase	885	20	6.57312e-154	0.8315	5	C:cytoplasm; F:amine-lyase activity; P:lysine biosynthetic process via diaminopimelate; F:4-hydroxy-tetrahydrodipicolinate synthase; P:diaminopimelate biosynthetic process	EC:4.3.3.0; EC:4.2.1.52
orf01613_contig.1.cir	MULTISPECIES: hypothetical protein [Paenibacillus]	156	2	5.23758	0.555	0	-
orf01615_contig.1.cir	ribonuclease j	1683	20	0	0.9015	5	C:cytoplasm; F:metal ion binding; F:endonuclease activity; P:nucleic acid phosphodiester bond hydrolysis; F:RNA binding	-
orf01616_contig.1.cir	translocation-enhancing protein	780	20	5.78674e-134	0.9305	2	P:proteolysis; F:serine-type endopeptidase activity	EC:3.4.21.0
orf01618_contig.1.cir	ylzj-like family protein	231	20	5.78015e-30	0.7175	0	-
orf01619_contig.1.cir	cell division protein	2796	20	0	0.687	3	P:single-organism cellular process; F:heterocyclic compound binding; F:organic cyclic compound binding	-
orf01621_contig.1.cir	amidase	867	20	1.19726e-117	0.76	1	F:hydrolase activity	-
orf01622_contig.1.cir	aldehyde dehydrogenase	114	3	1.5736	0.596667	0	-
orf01624_contig.1.cir	zinc protease	1281	20	0	0.8345	3	F:metal ion binding; P:proteolysis; F:peptidase activity	-
orf01627_contig.1.cir	zinc protease	1284	20	0	0.88	3	F:hydrolase activity; F:metal ion binding; P:metabolic process	-
orf01628_contig.1.cir	3-ketoacyl-acp reductase	762	20	8.93402e-137	0.8475	2	F:oxidoreductase activity; P:oxidation-reduction process	-
orf01630_contig.1.cir	hypothetical protein [Paenibacillus sp. oral taxon 786]	255	20	5.54629e-47	0.8885	0	-
orf01631_contig.1.cir	act domain protein	693	20	4.13237e-140	0.927	2	P:metabolic process; F:amino acid binding	-
orf01632_contig.1.cir	xre family transcriptional regulator	993	20	6.78507e-101	0.5645	2	F:sequence-specific DNA binding; F:DNA binding
orf01633_contig.1.cir	hypothetical protein PPE_05645 [Paenibacillus polymyxa E681]	165	20	1.96566e-27	0.914	0	-
orf01634_contig.1.cir	nucleotide-binding protein	492	20	2.37534e-92	0.907	0	-
orf01635_contig.1.cir	cdp-diacylglycerol--glycerol-3-phosphate 3-phosphatidyltransferase	585	20	2.53233e-93	0.781	4	C:integral component of membrane; F:CDP-diacylglycerol-glycerol-3-phosphate 3-phosphatidyltransferase activity; P:phospholipid biosynthetic process; P:glycerolipid metabolic process	EC:2.7.8.5
orf01636_contig.1.cir	damage-inducible protein	1263	20	0	0.8665	1	P:Mo-molybdopterin cofactor biosynthetic process	-
orf01638_contig.1.cir	recombinase	966	20	0	0.9195	9	F:damaged DNA binding; P:DNA recombination; P:DNA repair; P:SOS response; P:obsolete ATP catabolic process; F:ATP binding; F:single-stranded DNA binding; F:DNA-dependent ATPase activity; C:cytoplasm	-
orf01640_contig.1.cir	family transcriptional regulator	723	20	2.9155e-84	0.6785	2	P:regulation of DNA repair; C:cytoplasm
orf01641_contig.1.cir	ribonuclease	1545	20	0	0.8595	9	P:mRNA catabolic process; F:metal ion binding; F:endoribonuclease activity; F:phosphoric diester hydrolase activity; C:plasma membrane; F:RNA binding; P:RNA phosphodiester bond hydrolysis, endonucleolytic; C:integral component of membrane; P:regulation of RNA metabolic process	EC:3.1.4.0
orf01643_contig.1.cir	metallophosphoesterase	795	20	6.00373e-163	0.8885	0	-
orf01645_contig.1.cir	stage v sporulation protein s	261	20	1.75734e-53	0.984	2	P:metabolic process; F:transferase activity	-
orf01646_contig.1.cir	membrane dipeptidase	975	20	6.78605e-127	0.6775	3	P:proteolysis; F:dipeptidase activity; F:hydrolase activity
orf01648_contig.1.cir	2-oxoglutarate ferredoxin oxidoreductase subunit alpha	1788	20	0	0.889	2	F:2-oxoglutarate synthase activity; P:reductive tricarboxylic acid cycle	EC:1.2.7.3
orf01649_contig.1.cir	2-oxoacid ferredoxin oxidoreductase	867	20	8.3529e-152	0.7935	3	F:2-oxoglutarate synthase activity; F:thiamine pyrophosphate binding; P:reductive tricarboxylic acid cycle	EC:1.2.7.3
orf01650_contig.1.cir	propanediol utilization protein	573	20	1.2845e-93	0.7715	1	F:transferase activity, transferring acyl groups	-
orf01652_contig.1.cir	histidine kinase	159	12	0.675273	0.516667	28	F:heme binding; F:iron ion binding; P:response to toxic substance; P:response to nitrosative stress; F:oxygen transporter activity; P:transport; P:oxidation-reduction process; F:oxidoreductase activity; F:FAD binding; F:metal ion binding; F:oxygen binding; F:nitric oxide dioxygenase activity; P:oxygen transport; F:transferase activity; P:signal transduction by protein phosphorylation; C:integral …
orf01654_contig.1.cir	dimethylallyladenosine trna methylthiotransferase	1551	20	0	0.9115	5	C:cytoplasm; P:tRNA modification; F:iron ion binding; F:transferase activity; F:4 iron, 4 sulfur cluster binding	-
orf01655_contig.1.cir	membrane protein	450	20	3.76983e-57	0.834	0	-
orf01656_contig.1.cir	thioesterase	402	20	2.08079e-64	0.73	0	-
orf01657_contig.1.cir	adp-ribose pyrophosphatase	777	20	2.9544e-158	0.908	2	P:metabolic process; F:hydrolase activity	-
orf01658_contig.1.cir	isochorismatase	555	20	1.6729e-104	0.859	2	P:metabolic process; F:hydrolase activity	-
orf01660_contig.1.cir	nicotinate phosphoribosyltransferase	1458	20	0	0.849	5	F:nicotinate phosphoribosyltransferase activity; F:ligase activity; P:nicotinate nucleotide salvage; F:nicotinate-nucleotide diphosphorylase (carboxylating) activity; P:NAD biosynthetic process	EC:2.4.2.11; EC:2.4.2.19
orf01661_contig.1.cir	conserved domain protein	561	20	1.74461e-20	0.52	0	-
orf01662_contig.1.cir	molybdenum cofactor biosynthesis protein b	513	20	4.44156e-89	0.837	1	P:Mo-molybdopterin cofactor biosynthetic process	-
orf01663_contig.1.cir	cobalamin biosynthesis protein	1077	20	1.60749e-144	0.691	0	-
orf01666_contig.1.cir	hypothetical protein [Paenibacillus daejeonensis]	123	2	8.59229	0.485	0	-
orf01668_contig.1.cir	pts system mannitol-specific transporter subunit iibc	1455	20	0	0.788	8	P:carbohydrate transmembrane transport; C:plasma membrane; P:phosphoenolpyruvate-dependent sugar phosphotransferase system; F:sugar:proton symporter activity; P:proton transport; P:metabolic process; F:protein-N(PI)-phosphohistidine-sugar phosphotransferase activity; C:protein-N(PI)-phosphohistidine-sugar phosphotransferase complex	EC:2.7.1.69
orf01669_contig.1.cir	sugar transporter	2070	20	0	0.6365	2	P:single-organism transport; F:transporter activity	-
orf01670_contig.1.cir	pts mannitol transporter subunit iia	438	20	2.23328e-65	0.795	4	P:metabolic process; P:carbohydrate transmembrane transport; F:protein-N(PI)-phosphohistidine-sugar phosphotransferase activity; C:protein-N(PI)-phosphohistidine-sugar phosphotransferase complex	EC:2.7.1.69
orf01671_contig.1.cir	mannitol-1-phosphate 5-dehydrogenase	1161	20	0	0.7995	6	P:mannitol metabolic process; F:mannitol-1-phosphate 5-dehydrogenase activity; F:coenzyme binding; P:oxidation-reduction process; P:fructose metabolic process; P:mannose metabolic process	EC:1.1.1.17
orf01672_contig.1.cir	transcriptional regulator	858	18	3.30447e-92	0.512222	9	P:regulation of transcription, DNA-templated; P:transcription, DNA-templated; F:sequence-specific DNA binding transcription factor activity; F:DNA binding; F:kinase activity; F:ATP binding; P:phosphorylation; F:hydrolase activity; P:metabolic process
orf01674_contig.1.cir	conserved domain protein	477	20	3.72085e-59	0.7525	0	-
orf01676_contig.1.cir	multidrug abc transporter permease	2166	20	0	0.8715	5	P:transmembrane transport; C:integral component of membrane; F:ATPase activity, coupled to transmembrane movement of substances; P:obsolete ATP catabolic process; F:ATP binding	-
orf01677_contig.1.cir	multidrug abc transporter atp-binding protein	1746	20	0	0.878	5	P:transmembrane transport; C:integral component of membrane; F:ATPase activity, coupled to transmembrane movement of substances; P:obsolete ATP catabolic process; F:ATP binding	-
orf01678_contig.1.cir	#NAME?	288	20	4.57668e-45	0.751	0	-
orf01679_contig.1.cir	adp-heptose synthase	507	20	6.00796e-95	0.838	0	-
orf01681_contig.1.cir	multidrug abc transporter atp-binding protein	1800	20	0	0.8125	5	P:transmembrane transport; C:integral component of membrane; F:ATPase activity, coupled to transmembrane movement of substances; P:obsolete ATP catabolic process; F:ATP binding	-
orf01682_contig.1.cir	membrane protein	453	20	2.43995e-41	0.62	1	C:membrane	-
orf01684_contig.1.cir	fad-dependent pyridine nucleotide-disulfide oxidoreductase	1032	20	1.66266e-166	0.8235	2	F:oxidoreductase activity; P:oxidation-reduction process	-
orf01685_contig.1.cir	family transcriptional regulator	612	20	1.81377e-98	0.7985	5	P:regulation of transcription, DNA-templated; F:sequence-specific DNA binding transcription factor activity; F:DNA binding; C:transcription factor complex; P:regulation of transcription, DNA-templated	-
orf01686_contig.1.cir	hypothetical protein [Paenibacillus sp. J14]	453	20	1.07285e-55	0.7075	0	-
orf01687_contig.1.cir	mfs transporter	1209	20	0	0.7415	4	C:integral component of membrane; C:plasma membrane; P:transmembrane transport; F:transmembrane transporter activity	-
orf01689_contig.1.cir	hypothetical protein PPM_1990 [Paenibacillus polymyxa M1]	138	7	0.00894961	0.528571	0	-
orf01691_contig.1.cir	hypothetical protein [Paenibacillus sp. oral taxon 786]	240	20	1.1212e-37	0.882	0	-
orf01692_contig.1.cir	---NA---	153	0			0	-
orf01693_contig.1.cir	uncharacterized protein bn871_dh_00270	2067	20	0	0.8255	0	-
orf01694_contig.1.cir	---NA---	123	0			0	-
orf01696_contig.1.cir	family transcriptional regulator	1245	20	0	0.6995	5	P:regulation of transcription, DNA-templated; F:sequence-specific DNA binding transcription factor activity; F:DNA binding; C:transcription factor complex; P:regulation of transcription, DNA-templated	-
orf01697_contig.1.cir	long-chain-fatty-acid- ligase	168	1	3.79469	0.48	0	-
orf01698_contig.1.cir	abc transporter permease	999	20	0	0.663	4	C:integral component of membrane; P:transport; C:plasma membrane; F:transporter activity	-
orf01699_contig.1.cir	abc transporter permease	924	20	0	0.643	4	C:integral component of membrane; P:transport; C:plasma membrane; F:transporter activity	-
orf01702_contig.1.cir	abc transporter substrate-binding protein	1467	20	0	0.586	2	F:transporter activity; P:transport	-
orf01704_contig.1.cir	alpha-mannosidase	3018	20	0	0.7635	4	F:carbohydrate binding; P:mannose metabolic process; F:alpha-mannosidase activity; F:zinc ion binding	EC:3.2.1.24
orf01708_contig.1.cir	hypothetical protein [Paenibacillus sp. GD11]	2217	20	0	0.7335	0	-
orf01709_contig.1.cir	glutaminase	2040	20	0	0.72	2	P:metabolic process; F:catalytic activity
orf01710_contig.1.cir	hypothetical protein TCA2_0116 [Paenibacillus sp. TCA20]	252	20	4.66832e-06	0.63	0	-
orf01711_contig.1.cir	cell division protein	3993	20	0	0.5795	9	C:integral component of membrane; F:DNA binding; F:nucleotide binding; P:cell division; F:nucleoside-triphosphatase activity; F:ATP binding; P:chromosome segregation; P:metabolic process; P:cell cycle
orf01712_contig.1.cir	hypothetical protein [Paenibacillus pini]	834	20	5.05023e-112	0.7035	0	-
orf01714_contig.1.cir	conserved domain protein	645	20	2.43208e-17	0.4935	0	-
orf01715_contig.1.cir	type vii secretion protein	279	20	9.4009e-38	0.7885	0	-
orf01716_contig.1.cir	alpha beta hydrolase	156	2	0.901859	0.48	0	-
orf01717_contig.1.cir	membrane protein	2118	20	2.05068e-126	0.605	2	P:metabolic process; F:transferase activity, transferring phosphorus-containing groups
orf01718_contig.1.cir	esat-secreted ba2187 homolog	753	20	1.96425e-145	0.8955	0	-
orf01720_contig.1.cir	esat-secreted ba2188 homolog	900	20	3.07751e-51	0.479	2	P:metabolic process; F:catalytic activity
orf01723_contig.1.cir	family transcriptional regulator	753	20	2.15576e-121	0.757	2	P:regulation of transcription, DNA-templated; F:DNA binding	-
orf01724_contig.1.cir	mfs transporter	573	20	1.79785e-57	0.6705	2	C:integral component of membrane; P:transmembrane transport
orf01725_contig.1.cir	3-ketoacyl-acp reductase	807	20	1.39711e-133	0.8205	5	P:oxidation-reduction process; F:3-oxoacyl-[acyl-carrier-protein] reductase (NADPH) activity; C:fatty acid synthase complex; P:fatty acid biosynthetic process; P:acyl-carrier-protein biosynthetic process	EC:1.1.1.100
orf01726_contig.1.cir	glutamyl-q trna ligase	969	20	1.47997e-162	0.7565	6	F:zinc ion binding; F:ATP binding; F:aminoacyl-tRNA ligase activity; P:tRNA aminoacylation for protein translation; C:cytoplasm; P:tRNA modification	-
orf01728_contig.1.cir	atp-dependent helicase	2529	20	0	0.5835	8	F:helicase activity; F:nucleic acid binding; F:ATP binding; F:hydrolase activity; P:metabolic process; F:nucleotide binding; F:ATP-dependent helicase activity; P:obsolete ATP catabolic process
orf01729_contig.1.cir	low temperature-induced protein	582	20	2.60986e-30	0.466	0	-
orf01731_contig.1.cir	---NA---	117	0			0	-
orf01733_contig.1.cir	pip	2184	20	0	0.6305	0	-
orf01734_contig.1.cir	transcription antiterminator	858	20	4.26878e-137	0.816	2	P:regulation of transcription, DNA-templated; F:RNA binding	-
orf01736_contig.1.cir	pts glucose transporter subunit iia	504	20	1.73442e-82	0.8	6	F:kinase activity; P:phosphorylation; P:phosphoenolpyruvate-dependent sugar phosphotransferase system; F:sugar:proton symporter activity; P:proton transport; C:membrane	-
orf01739_contig.1.cir	pts acetylglucosamine transporter subunit iib	1458	20	0	0.805	12	C:organelle inner membrane; P:carbohydrate transmembrane transport; F:kinase activity; C:plasma membrane; P:phosphorylation; P:phosphoenolpyruvate-dependent sugar phosphotransferase system; F:sugar:proton symporter activity; P:proton transport; C:integral component of membrane; F:N-acetylglucosamine transmembrane transporter activity; F:protein-N(PI)-phosphohistidine-sugar phosphotransferase acti…	EC:2.7.1.69
orf01740_contig.1.cir	histidine kinase	819	20	1.52135e-69	0.596	8	F:kinase activity; P:phosphorelay signal transduction system; F:ATP binding; P:phosphorylation; P:signal transduction by protein phosphorylation; F:phosphorelay sensor kinase activity; C:integral component of membrane; F:protein dimerization activity
orf01741_contig.1.cir	chemotaxis protein	678	20	8.61646e-107	0.8055	8	P:regulation of transcription, DNA-templated; P:intracellular signal transduction; F:sequence-specific DNA binding transcription factor activity; P:phosphorelay signal transduction system; F:DNA binding; F:phosphorelay response regulator activity; C:transcription factor complex; P:regulation of transcription, DNA-templated	-
orf01743_contig.1.cir	replication termination protein	363	20	5.5805e-68	0.8895	2	P:DNA replication termination; F:DNA binding	-
orf01745_contig.1.cir	fmn-dependent nadh-azoreductase	627	20	4.76001e-107	0.7535	1	F:oxidoreductase activity	-
orf01747_contig.1.cir	methyltransferase	714	20	4.53182e-100	0.759	1	C:membrane
orf01748_contig.1.cir	mfs transporter	765	20	7.87231e-119	0.775	3	F:transition metal ion binding; P:metabolic process; F:oxidoreductase activity	-
orf01751_contig.1.cir	transcriptional activator	693	20	9.97893e-130	0.828	6	P:regulation of transcription, DNA-templated; P:intracellular signal transduction; P:phosphorelay signal transduction system; F:DNA binding; F:phosphorelay response regulator activity; P:regulation of transcription, DNA-templated	-
orf01752_contig.1.cir	histidine kinase	1098	20	1.9185e-174	0.7575	7	F:phosphorelay sensor kinase activity; P:signal transduction by protein phosphorylation; P:phosphorelay signal transduction system; C:plasma membrane; F:ATP binding; C:integral component of membrane; C:protein histidine kinase complex	-
orf01754_contig.1.cir	rna polymerase subunit sigma-24	516	20	1.70966e-59	0.7175	1	P:transcription, DNA-templated	-
orf01755_contig.1.cir	cytoplasmic protein	654	20	8.38864e-84	0.7335	1	F:ion binding	-
orf01757_contig.1.cir	diguanylate cyclase	615	20	1.15997e-50	0.6065	4	F:metal ion binding; P:metabolic process; F:phosphoric diester hydrolase activity; F:catalytic activity
orf01758_contig.1.cir	glyoxal reductase	843	20	2.74766e-125	0.7245	1	F:oxidoreductase activity, acting on the CH-OH group of donors, NAD or NADP as acceptor	EC:1.1.1.0
orf01759_contig.1.cir	sugar abc transporter permease	189	4	3.85254	0.61	0	-
orf01761_contig.1.cir	gnat family acetyltransferase	588	20	5.29778e-60	0.667	1	F:transferase activity	-
orf01762_contig.1.cir	peptidase m32	405	20	1.61524e-31	0.538	13	F:helicase activity; P:nucleic acid phosphodiester bond hydrolysis; F:hydrolase activity; F:DNA binding; F:nucleic acid binding; F:nucleotide binding; F:ATP binding; P:DNA restriction-modification system; F:endonuclease activity; F:nuclease activity; P:proteolysis; F:metallocarboxypeptidase activity; F:carboxypeptidase activity
orf01763_contig.1.cir	3-ketoacyl-acp reductase	747	20	3.4158e-108	0.7205	1	P:metabolic process	-
orf01764_contig.1.cir	dna polymerase	1419	20	0	0.75	3	F:RNA-directed DNA polymerase activity; P:RNA-dependent DNA replication; F:RNA binding	EC:2.7.7.49
orf01765_contig.1.cir	cytochrome c biogenesis protein	717	20	3.08392e-72	0.5545	4	P:oxidation-reduction process; P:cytochrome complex assembly; C:membrane; C:integral component of membrane
orf01766_contig.1.cir	cytochrome c biogenesis protein	576	20	1.51409e-74	0.679	6	F:peptide-methionine (R)-S-oxide reductase activity; F:peptide-methionine (S)-S-oxide reductase activity; P:oxidation-reduction process; P:protein repair; P:response to oxidative stress; P:cellular protein modification process	EC:1.8.4.12; EC:1.8.4.11
orf01767_contig.1.cir	peptide methionine sulfoxide reductase	1152	20	0	0.762	6	F:peptide-methionine (R)-S-oxide reductase activity; F:peptide-methionine (S)-S-oxide reductase activity; P:oxidation-reduction process; P:protein repair; P:response to oxidative stress; P:cellular protein modification process	EC:1.8.4.12; EC:1.8.4.11
orf01769_contig.1.cir	family transcriptional regulator	780	20	6.98908e-110	0.5495	8	P:regulation of transcription, DNA-templated; P:phosphorelay signal transduction system; P:intracellular signal transduction; F:phosphorelay response regulator activity; P:transcription, DNA-templated; F:sequence-specific DNA binding; F:sequence-specific DNA binding transcription factor activity; F:DNA binding
orf01770_contig.1.cir	c50 carotenoid epsilon cyclase	1647	20	0	0.538	14	F:transferase activity; P:signal transduction by protein phosphorylation; C:integral component of membrane; P:phosphorylation; C:membrane; F:nucleotide binding; F:ATP binding; F:kinase activity; P:signal transduction; P:phosphorelay signal transduction system; F:signal transducer activity; F:phosphorelay sensor kinase activity; F:transferase activity, transferring phosphorus-containing groups; C:…
orf01772_contig.1.cir	chemotaxis protein	1692	20	3.6263e-37	0.484	6	C:integral component of membrane; P:chemotaxis; F:signal transducer activity; C:membrane; P:signal transduction; F:transmembrane signaling receptor activity
orf01774_contig.1.cir	oligo- -glucosidase	1689	20	0	0.8625	3	P:carbohydrate metabolic process; F:cation binding; F:catalytic activity	-
orf01776_contig.1.cir	pyridine nucleotide-disulfide oxidoreductase	924	20	3.23907e-142	0.775	2	F:oxidoreductase activity; P:oxidation-reduction process	-
orf01778_contig.1.cir	hypothetical protein [Paenibacillus sp. FSL R7-277]	189	20	5.60022e-26	0.7655	0	-
orf01779_contig.1.cir	phosphinothricin acetyltransferase	510	20	5.8979e-86	0.785	2	F:N-acetyltransferase activity; P:acyl-carrier-protein biosynthetic process	-
orf01780_contig.1.cir	dna polymerase	1419	20	0	0.75	3	F:RNA-directed DNA polymerase activity; P:RNA-dependent DNA replication; F:RNA binding	EC:2.7.7.49
orf01781_contig.1.cir	mfs transporter	1254	20	0	0.778	2	P:transmembrane transport; C:integral component of membrane	-
orf01782_contig.1.cir	membrane protein	1329	20	2.40063e-151	0.683	5	P:oxidation-reduction process; F:catalytic activity; F:adenyl nucleotide binding; F:oxidoreductase activity, acting on CH-OH group of donors; F:flavin adenine dinucleotide binding
orf01783_contig.1.cir	membrane protein	966	20	1.85282e-79	0.5665	0	-
orf01784_contig.1.cir	membrane protein	1017	20	9.32177e-113	0.6785	0	-
orf01785_contig.1.cir	glucose-1-phosphate adenylyltransferase	1164	20	0	0.8915	5	P:glycogen biosynthetic process; F:ATP binding; F:glucose-1-phosphate adenylyltransferase activity; P:starch metabolic process; P:sucrose metabolic process	EC:2.7.7.27
orf01787_contig.1.cir	glucose-1-phosphate adenylyltransferase subunit	1104	20	1.51975e-177	0.7775	1	P:biosynthetic process	-
orf01788_contig.1.cir	maltodextrin phosphorylase	2490	20	0	0.793	3	F:pyridoxal phosphate binding; P:carbohydrate metabolic process; F:glycogen phosphorylase activity	-
orf01789_contig.1.cir	polysaccharide family	195	4	3.71528	0.57	3	F:hydrolase activity, acting on carbon-nitrogen (but not peptide) bonds; P:carbohydrate metabolic process; F:catalytic activity
orf01790_contig.1.cir	ferrichrome abc transporter permease	1068	20	1.01142e-107	0.597	5	C:integral component of membrane; C:membrane; P:transport; C:plasma membrane; F:transporter activity
orf01791_contig.1.cir	iron abc transporter permease	1032	20	7.87998e-105	0.643	1	C:membrane	-
orf01793_contig.1.cir	sodium:proton symporter	1833	20	5.38107e-169	0.6095	1	P:transport	-
orf01794_contig.1.cir	dsba oxidoreductase	1455	20	1.41699e-156	0.647	1	C:membrane	-
orf01795_contig.1.cir	family transcriptional regulator	321	12	5.73084e-18	0.5375	3	P:regulation of transcription, DNA-templated; P:transcription, DNA-templated; F:DNA binding
orf01796_contig.1.cir	periplasmic binding protein transcriptional regulator	114	1	8.10002	0.5	0	-
orf01797_contig.1.cir	pullulanase	1932	20	0	0.7685	2	F:hydrolase activity, hydrolyzing O-glycosyl compounds; P:carbohydrate metabolic process	EC:3.2.1.0
orf01799_contig.1.cir	luciferase	972	20	1.19195e-91	0.6185	3	P:oxidation-reduction process; F:oxidoreductase activity, acting on paired donors, with incorporation or reduction of molecular oxygen; F:oxidoreductase activity
orf01800_contig.1.cir	hypothetical protein [Paenibacillus barengoltzii]	1071	20	8.95276e-114	0.67	2	P:metabolic process; F:catalytic activity
orf01802_contig.1.cir	---NA---	129	0			0	-
orf01803_contig.1.cir	membrane protein	1359	20	0	0.7395	2	F:catalytic activity; F:nucleotide binding	-
orf01804_contig.1.cir	sugar abc transporter permease	831	20	3.01523e-162	0.895	4	C:integral component of membrane; C:plasma membrane; F:transporter activity; P:carbohydrate transport	-
orf01805_contig.1.cir	abc transporter permease	888	20	1.16984e-171	0.8535	4	C:integral component of membrane; P:transport; C:plasma membrane; F:transporter activity	-
orf01807_contig.1.cir	histidine kinase	1890	20	0	0.6975	3	P:signal transduction; F:transferase activity; C:membrane	-
orf01808_contig.1.cir	chemotaxis protein	1689	20	0	0.636	1	P:regulation of cellular process	-
orf01810_contig.1.cir	sugar abc transporter substrate-binding protein	1323	20	0	0.871	0	-
orf01812_contig.1.cir	alpha-galactosidase	2217	20	0	0.7405	2	F:hydrolase activity, hydrolyzing O-glycosyl compounds; P:carbohydrate metabolic process	EC:3.2.1.0
orf01815_contig.1.cir	rna polymerase sigma factor	1104	20	0	0.86	8	C:cytoplasm; P:regulation of transcription, DNA-templated; F:sequence-specific DNA binding transcription factor activity; F:DNA binding; P:transcription initiation from bacterial-type RNA polymerase promoter; F:sigma factor activity; C:transcription factor complex; P:regulation of transcription, DNA-templated	-
orf01818_contig.1.cir	family transcriptional regulator	168	20	3.89429e-18	0.804	5	P:regulation of transcription, DNA-templated; F:sequence-specific DNA binding transcription factor activity; F:DNA binding; C:transcription factor complex; P:regulation of transcription, DNA-templated	-
orf01819_contig.1.cir	rna polymerase sigma24 factor	141	1	2.43045	0.56	6	P:regulation of transcription, DNA-templated; P:DNA-templated transcription, initiation; P:transcription, DNA-templated; F:sigma factor activity; F:sequence-specific DNA binding transcription factor activity; F:DNA binding
orf01820_contig.1.cir	family transcriptional regulator	975	20	4.49792e-69	0.594	4	P:regulation of transcription, DNA-templated; P:transcription, DNA-templated; F:sequence-specific DNA binding transcription factor activity; F:DNA binding
orf01821_contig.1.cir	atp-dependent transcriptional - family	147	3	2.78784	0.58	4	P:regulation of transcription, DNA-templated; P:transcription, DNA-templated; F:sequence-specific DNA binding transcription factor activity; F:DNA binding
orf01822_contig.1.cir	family transcriptional regulator	174	20	1.20984e-07	0.6285	4	P:regulation of transcription, DNA-templated; P:transcription, DNA-templated; F:sequence-specific DNA binding transcription factor activity; F:DNA binding
orf01823_contig.1.cir	transcriptional regulator	141	20	2.12396e-05	0.6425	4	P:regulation of transcription, DNA-templated; P:transcription, DNA-templated; F:sequence-specific DNA binding transcription factor activity; F:DNA binding
orf01825_contig.1.cir	family transcriptional regulator	306	20	4.72701e-17	0.572	4	P:regulation of transcription, DNA-templated; P:transcription, DNA-templated; F:sequence-specific DNA binding transcription factor activity; F:DNA binding
orf01827_contig.1.cir	chromosome condensation regulator partial	1083	20	1.17707e-85	0.645	1	P:polysaccharide catabolic process
orf01828_contig.1.cir	cell wall surface repeat-containing protein	1056	20	2.19706e-15	0.4555	0	-
orf01829_contig.1.cir	cell wall surface repeat protein	516	20	2.44922e-32	0.575	0	-
orf01830_contig.1.cir	permease	1287	20	1.32259e-159	0.713	0	-
orf01831_contig.1.cir	membrane protein	426	20	2.64393e-39	0.675	0	-
orf01832_contig.1.cir	cobalamin biosynthesis protein	1215	20	0	0.839	0	-
orf01833_contig.1.cir	50s ribosomal protein l33	150	20	4.18788e-29	0.928	4	C:ribosome; F:structural constituent of ribosome; P:translation; P:ribosome biogenesis	-
orf01834_contig.1.cir	zinc abc transporter atp-binding protein	696	20	3.61894e-121	0.8285	3	P:obsolete ATP catabolic process; F:ATP binding; F:ATPase activity	EC:3.6.1.3
orf01835_contig.1.cir	zinc abc transporter permease	816	20	2.79577e-108	0.778	2	P:transport; C:membrane	-
orf01837_contig.1.cir	gtpase (g3e family) protein	1065	20	2.32192e-92	0.6	0	-
orf01839_contig.1.cir	glucose-6-phosphate dehydrogenase	1452	20	0	0.778	4	F:NADP binding; F:glucose-6-phosphate dehydrogenase activity; P:pentose-phosphate shunt; P:glutathione metabolic process	EC:1.1.1.49
orf01841_contig.1.cir	6-phosphogluconate dehydrogenase	894	20	1.44224e-175	0.9165	4	P:D-gluconate metabolic process; F:NADP binding; P:pentose-phosphate shunt; F:phosphogluconate dehydrogenase (decarboxylating) activity	EC:1.1.1.44
orf01843_contig.1.cir	membrane protein	1536	20	2.51138e-146	0.605	2	P:cellular process; F:transferase activity	-
orf01844_contig.1.cir	transcriptional regulator	681	20	5.70844e-131	0.9	6	P:regulation of transcription, DNA-templated; P:intracellular signal transduction; P:phosphorelay signal transduction system; F:DNA binding; F:phosphorelay response regulator activity; P:regulation of transcription, DNA-templated	-
orf01845_contig.1.cir	4-amino-4-deoxy-l-arabinose transferase	2349	20	1.43434e-111	0.6025	3	F:transferase activity; P:metabolic process; F:transferase activity, transferring glycosyl groups
orf01846_contig.1.cir	---NA---	171	0			0	-
orf01847_contig.1.cir	hypothetical protein BN871_DM_00040 [Paenibacillus sp. P22]	114	1	0.637951	0.51	0	-
orf01848_contig.1.cir	methyltransferase type 11	723	20	2.29392e-70	0.5805	4	F:methyltransferase activity; F:transferase activity; P:metabolic process; P:methylation
orf01850_contig.1.cir	hypothetical protein [Paenibacillus sp. DMB20]	306	20	1.68343e-17	0.66	0	-
orf01851_contig.1.cir	transposase	237	20	2.77687e-45	0.927	3	P:transposition, DNA-mediated; F:transposase activity; F:DNA binding	-
orf01852_contig.1.cir	transposase	795	20	1.23423e-171	0.9005	2	F:nucleic acid binding; P:DNA integration	-
orf01853_contig.1.cir	hypothetical protein [Paenibacillus sp. HW567]	876	15	1.12618	0.422667	0	-
orf01855_contig.1.cir	thymidine kinase	126	1	9.26276	0.41	0	-
orf01856_contig.1.cir	hypothetical protein [Paenibacillus wynnii]	576	20	1.11591e-83	0.7615	0	-
orf01857_contig.1.cir	---NA---	147	0			0	-
orf01858_contig.1.cir	membrane protein	975	20	1.47599e-96	0.5775	0	-
orf01859_contig.1.cir	adp-ribose pyrophosphatase	309	20	2.01333e-31	0.6815	2	F:hydrolase activity; P:metabolic process
orf01860_contig.1.cir	---NA---	123	0			0	-
orf01861_contig.1.cir	amino acid abc transporter atpase	243	7	2.4966e-09	0.51	0	-
orf01862_contig.1.cir	conserved domain protein	348	20	1.76514e-28	0.5195	0	-
orf01863_contig.1.cir	methylase involved in ubiquinone menaquinone biosynthesis	615	20	1.13125e-96	0.607	4	F:methyltransferase activity; P:metabolic process; P:methylation; F:transferase activity
orf01864_contig.1.cir	histidinol-phosphate phosphatase family protein	561	20	1.32374e-83	0.6755	4	P:dephosphorylation; P:carbohydrate metabolic process; F:phosphatase activity; C:cytoplasm	EC:3.1.3.0
orf01865_contig.1.cir	nudix hydrolase	519	20	2.86902e-77	0.607	2	F:hydrolase activity; P:metabolic process
orf01866_contig.1.cir	methyltransferase	711	20	1.30332e-92	0.7005	1	F:transferase activity	-
orf01867_contig.1.cir	glyoxalase	420	20	1.07896e-74	0.547	3	F:metal ion binding; P:metabolic process; F:lactoylglutathione lyase activity
orf01869_contig.1.cir	antibiotic biosynthesis monooxygenase	303	20	2.95465e-42	0.771	2	P:oxidation-reduction process; F:monooxygenase activity
orf01870_contig.1.cir	family protein	444	20	4.8872e-48	0.6475	0	-
orf01872_contig.1.cir	glyoxalase	351	20	2.8808e-64	0.797	2	F:dioxygenase activity; P:oxidation-reduction process	-
orf01873_contig.1.cir	---NA---	135	0			0	-
orf01874_contig.1.cir	rrf2 family transcriptional regulator	417	20	6.40302e-69	0.814	0	-
orf01876_contig.1.cir	family protein	876	20	1.99995e-134	0.7935	0	-
orf01877_contig.1.cir	2-hydroxyacid dehydrogenase	966	20	1.56442e-132	0.6145	3	P:metabolic process; F:oxidoreductase activity; F:cofactor binding	-
orf01878_contig.1.cir	conserved domain protein	483	20	4.14761e-59	0.635	0	-
orf01879_contig.1.cir	chemotaxis protein	417	13	3.04588e-30	0.56	5	P:regulation of transcription, DNA-templated; P:phosphorelay signal transduction system; P:intracellular signal transduction; F:phosphorelay response regulator activity; F:DNA binding
orf01881_contig.1.cir	atpase aaa	717	20	1.55686e-127	0.804	3	F:nucleoside-triphosphatase activity; P:metabolic process; F:ATP binding	EC:3.6.1.15
orf01882_contig.1.cir	acetyltransferase	465	20	8.9165e-60	0.737	1	F:transferase activity, transferring acyl groups	-
orf01883_contig.1.cir	hypothetical protein BN871_AQ_00050 [Paenibacillus sp. P22]	435	3	1.83138e-19	0.586667	0	-
orf01884_contig.1.cir	pts fructose transporter subunit iic	207	20	1.75186e-17	0.5275	5	C:integral component of membrane; C:membrane; P:transmembrane transport; P:transport; F:transporter activity
orf01885_contig.1.cir	asparaginase	1008	20	5.56505e-78	0.5245	3	F:hydrolase activity; P:metabolic process; F:asparaginase activity
orf01886_contig.1.cir	superfamily protein	468	20	6.45123e-56	0.6205	0	-
orf01887_contig.1.cir	glutaminase	948	20	1.0962e-164	0.8195	2	P:glutamine metabolic process; F:glutaminase activity	EC:3.5.1.2
orf01888_contig.1.cir	atpase p	2565	20	0	0.802	6	F:copper ion binding; C:integral component of membrane; F:copper-exporting ATPase activity; F:ATP binding; P:copper ion export; P:metabolic process	EC:3.6.3.4
orf01889_contig.1.cir	hypothetical protein [Paenibacillus pinihumi]	207	20	2.0497e-35	0.903	0	-
orf01891_contig.1.cir	---NA---	135	0			0	-
orf01892_contig.1.cir	membrane protein	861	20	7.19989e-145	0.7975	0	-
orf01893_contig.1.cir	stage v sporulation protein ac	471	20	1.04158e-77	0.8385	0	-
orf01894_contig.1.cir	stage v sporulation protein ad	1011	20	0	0.871	2	F:catalytic activity; P:metabolic process	-
orf01897_contig.1.cir	family transcriptional regulator	765	20	1.40056e-112	0.7695	2	F:DNA binding; P:negative regulation of transcription, DNA-templated	-
orf01898_contig.1.cir	hypothetical protein [Paenibacillus dendritiformis]	663	20	3.2141e-57	0.585	0	-
orf01899_contig.1.cir	phosphatidylinositol alpha-mannosyltransferase	486	20	2.70505e-65	0.662	2	P:metabolic process; F:hydrolase activity	-
orf01900_contig.1.cir	2-haloalkanoic acid dehalogenase	699	20	2.00798e-82	0.6575	4	F:hydrolase activity; P:metabolic process; F:5'-nucleotidase activity; P:dephosphorylation
orf01903_contig.1.cir	udp-diphospho-muramoylpentapeptide beta-n- acetylglucosaminyltransferase	1080	20	1.33932e-152	0.7465	9	P:cellular biosynthetic process; P:carbohydrate derivative biosynthetic process; P:single-organism cellular process; P:cellular component organization or biogenesis; P:carbohydrate metabolic process; P:single-organism biosynthetic process; P:nitrogen compound metabolic process; C:membrane; F:acetylglucosaminyltransferase activity	-
orf01905_contig.1.cir	methyltransferase	816	20	4.60573e-118	0.5195	4	F:methyltransferase activity; P:metabolic process; P:methylation; F:transferase activity
orf01907_contig.1.cir	pyruvate dehydrogenase	1725	20	0	0.862	4	P:metabolic process; F:catalytic activity; F:magnesium ion binding; F:thiamine pyrophosphate binding	-
orf01908_contig.1.cir	phosphohydrolase	660	20	3.35839e-86	0.719	1	F:hydrolase activity	-
orf01909_contig.1.cir	glutamate racemase	783	20	1.09171e-119	0.7695	4	P:regulation of cell shape; F:glutamate racemase activity; P:peptidoglycan biosynthetic process; P:glutamine metabolic process	EC:5.1.1.3
orf01911_contig.1.cir	reductase	4161	20	0	0.6715	1	P:metabolic process	-
orf01912_contig.1.cir	major facilitator transporter	1233	20	0	0.7625	2	C:integral component of membrane; P:transmembrane transport
orf01913_contig.1.cir	exopolysaccharide biosynthesis protein	963	20	5.88015e-143	0.7365	2	F:transferase activity; P:metabolic process
orf01914_contig.1.cir	membrane protein	1401	20	0	0.724	0	-
orf01916_contig.1.cir	glycosyl transferase	933	20	1.5105e-158	0.8075	2	P:metabolic process; F:transferase activity	-
orf01917_contig.1.cir	glycosyl transferase family partial	1074	20	1.14372e-52	0.5785	2	F:transferase activity; P:metabolic process
orf01919_contig.1.cir	glycoside hydrolase family 3	1311	20	4.20953e-172	0.7225	1	F:hydrolase activity	-
orf01920_contig.1.cir	gcn5 family acetyltransferase	417	20	7.52549e-54	0.705	3	F:transferase activity; P:metabolic process; F:N-acetyltransferase activity
orf01921_contig.1.cir	bcr family drug resistance efflux transporter	1254	20	1.35756e-128	0.588	5	C:integral component of membrane; P:transmembrane transport; P:transport; C:plasma membrane; F:transporter activity
orf01923_contig.1.cir	membrane protein	933	20	4.73806e-148	0.6245	0	-
orf01924_contig.1.cir	hypothetical protein [Paenibacillus sp. G1]	945	20	3.67855e-110	0.4585	0	-
orf01925_contig.1.cir	sulfatase	1905	20	0	0.714	1	F:hydrolase activity	-
orf01927_contig.1.cir	spore gernimation protein	930	20	1.80089e-94	0.723	2	P:spore germination; C:integral component of membrane
orf01929_contig.1.cir	spore gernimation protein	129	20	3.06172e-16	0.94	2	C:integral component of membrane; P:spore germination	-
orf01930_contig.1.cir	spore gernimation protein	381	20	1.16414e-45	0.7495	2	C:integral component of membrane; P:spore germination	-
orf01931_contig.1.cir	ger c family germination protein	1116	20	1.40353e-95	0.612	2	P:spore germination; C:membrane
orf01932_contig.1.cir	spore gernimation protein	1125	20	1.65578e-111	0.6095	2	P:spore germination; C:integral component of membrane
orf01933_contig.1.cir	upf0303 protein ctc_00911	471	20	7.20571e-65	0.6475	0	-
orf01934_contig.1.cir	membrane protein	1116	20	3.93438e-128	0.6365	4	F:N-acylphosphatidylethanolamine-specific phospholipase D activity; F:hydrolase activity; P:metabolic process; F:zinc ion binding
orf01935_contig.1.cir	---NA---	114	0			0	-
orf01937_contig.1.cir	acetylornithine deacetylase	1296	20	0	0.5535	2	F:metallopeptidase activity; P:proteolysis	-
orf01939_contig.1.cir	thiaminase	753	20	6.84784e-98	0.6105	3	F:thiaminase activity; P:thiamine metabolic process; F:hydrolase activity
orf01940_contig.1.cir	abc transporter atp-binding protein	795	20	8.86774e-107	0.6595	3	F:nucleoside-triphosphatase activity; F:nucleotide binding; P:metabolic process	EC:3.6.1.15
orf01941_contig.1.cir	abc transporter permease	756	20	2.89701e-102	0.6305	1	C:membrane	-
orf01942_contig.1.cir	abc transporter substrate-binding protein	960	20	6.49172e-153	0.761	1	P:thiamine biosynthetic process	-
orf01943_contig.1.cir	thiamine biosynthesis protein	1011	20	8.79456e-157	0.6545	1	F:catalytic activity	-
orf01944_contig.1.cir	thiamine-phosphate pyrophosphorylase	636	20	4.87575e-109	0.789	4	P:thiamine biosynthetic process; P:thiamine diphosphate biosynthetic process; F:thiamine-phosphate diphosphorylase activity; F:magnesium ion binding	EC:2.5.1.3
orf01945_contig.1.cir	thiamine biosynthesis protein	198	20	1.61867e-24	0.67	7	F:metal ion binding; F:thiamine-phosphate diphosphorylase activity; F:transferase activity; F:magnesium ion binding; F:catalytic activity; P:thiamine diphosphate biosynthetic process; P:thiamine biosynthetic process
orf01946_contig.1.cir	thiazole synthase	831	20	1.19022e-141	0.8215	5	P:thiamine biosynthetic process; C:cytoplasm; P:thiamine diphosphate biosynthetic process; F:2-iminoacetate synthase activity; F:sulfurtransferase activity	EC:2.8.1.0
orf01948_contig.1.cir	glycine oxidase	1131	20	1.7759e-175	0.69	3	P:oxidation-reduction process; F:oxidoreductase activity; F:flavin adenine dinucleotide binding
orf01949_contig.1.cir	membrane protein	387	20	2.11317e-11	0.5015	2	P:spore germination; C:integral component of membrane
orf01951_contig.1.cir	membrane protein	1146	20	2.52893e-153	0.692	2	P:spore germination; C:integral component of membrane
orf01952_contig.1.cir	spore gernimation protein	1113	20	1.26507e-123	0.587	2	P:spore germination; C:membrane
orf01954_contig.1.cir	spore gernimation protein	972	20	2.29646e-114	0.609	2	P:spore germination; C:integral component of membrane
orf01955_contig.1.cir	protein lplb	144	20	1.44966e-07	0.5885	0	-
orf01956_contig.1.cir	---NA---	228	0			0	-
orf01957_contig.1.cir	membrane protein	906	20	1.52283e-133	0.7455	1	C:membrane
orf01958_contig.1.cir	2 -5 rna ligase	615	20	7.27914e-63	0.5945	1	F:catalytic activity	-
orf01959_contig.1.cir	sam-dependent methyltransferase	819	20	2.41028e-129	0.724	2	F:transferase activity; P:metabolic process	-
orf01960_contig.1.cir	atp synthase subunit j	1371	20	2.09835e-150	0.581	8	F:cation transmembrane transporter activity; F:potassium ion symporter activity; P:potassium ion transmembrane transport; C:integral component of membrane; P:transmembrane transport; P:cation transport; P:proteolysis; F:aspartic-type endopeptidase activity
orf01964_contig.1.cir	sugar abc transporter atp-binding protein	921	20	5.12673e-121	0.673	1	C:membrane	-
orf01965_contig.1.cir	abc transporter permease	936	20	1.49052e-140	0.6525	1	C:membrane	-
orf01968_contig.1.cir	abc transporter substrate-binding protein	1347	20	9.04223e-165	0.5445	3	P:transport; F:transporter activity; P:carbohydrate transport
orf01969_contig.1.cir	peptidase t	117	4	1.26254	0.54	11	F:hydrolase activity; F:tripeptide aminopeptidase activity; P:peptide metabolic process; C:cytoplasm; F:zinc ion binding; F:metallopeptidase activity; F:peptidase activity; P:proteolysis; F:metal ion binding; P:metabolic process; F:aminopeptidase activity
orf01970_contig.1.cir	signal peptidase ii	486	20	1.8624e-63	0.705	2	C:membrane; F:peptidase activity	-
orf01972_contig.1.cir	serine hydrolase	774	20	1.66739e-119	0.8	0	-
orf01974_contig.1.cir	xre family transcriptional regulator	228	20	4.42953e-25	0.7465	1	F:DNA binding	-
orf01977_contig.1.cir	acyl-- ligase	1599	20	0	0.8455	2	F:ligase activity; P:metabolic process	-
orf01979_contig.1.cir	dna alkylation repair enzyme	1113	20	0	0.8195	0	-
orf01980_contig.1.cir	mfs transporter	1233	20	2.05043e-117	0.61	2	C:integral component of membrane; P:transmembrane transport
orf01982_contig.1.cir	sulfatase	1854	20	0	0.6945	2	P:metabolic process; F:sulfuric ester hydrolase activity	EC:3.1.6.0
orf01984_contig.1.cir	membrane protein	1002	20	5.80249e-88	0.4725	0	-
orf01985_contig.1.cir	---NA---	114	0			0	-
orf01986_contig.1.cir	sulfite reductase	1866	20	0	0.758	6	P:sulfur compound biosynthetic process; P:cellular amino acid biosynthetic process; F:oxidoreductase activity; F:anion binding; F:coenzyme binding; F:nucleotide binding	-
orf01989_contig.1.cir	sulfite reductase	1725	20	0	0.8965	11	P:oxidation-reduction process; P:sulfate assimilation; F:sulfite reductase (NADPH) activity; F:metal ion binding; F:4 iron, 4 sulfur cluster binding; C:sulfite reductase complex (NADPH); F:heme binding; P:hydrogen sulfide biosynthetic process; F:NADP binding; P:cysteine biosynthetic process; P:electron transport	EC:1.8.1.2
orf01990_contig.1.cir	spermidine synthase	744	20	1.10967e-90	0.7175	2	P:metabolic process; F:catalytic activity
orf01991_contig.1.cir	kojibiose partial	129	2	2.01121	0.52	4	F:carbohydrate binding; F:hydrolase activity; P:carbohydrate metabolic process; F:catalytic activity
orf01993_contig.1.cir	abc transporter substrate-binding protein	1614	20	0	0.8215	2	P:carbohydrate transport; F:transporter activity	-
orf01994_contig.1.cir	phosphatase	780	20	6.59846e-121	0.7505	1	F:catalytic activity	-
orf01996_contig.1.cir	monogalactosyldiacylglycerol c-terminal domain protein	1164	20	3.45239e-138	0.6205	1	P:metabolic process	-
orf01997_contig.1.cir	membrane protein	669	20	7.78302e-67	0.5565	0	-
orf01998_contig.1.cir	hypothetical protein [Paenibacillus sp. MSt1]	114	1	7.72742	0.61	0	-
orf01999_contig.1.cir	nadph-dependent fmn reductase	570	20	1.6213e-84	0.74	2	F:oxidoreductase activity; P:oxidation-reduction process	-
orf02001_contig.1.cir	hypothetical protein [Paenibacillus forsythiae]	666	20	6.8569e-72	0.6525	0	-
orf02003_contig.1.cir	trna delta -isopentenylpyrophosphate transferase	204	2	5.19552e-05	0.455	0	-
orf02004_contig.1.cir	oxalate decarboxylase	1185	20	0	0.8995	8	F:nutrient reservoir activity; P:lipopolysaccharide biosynthetic process; F:dTDP-4-dehydrorhamnose 3,5-epimerase activity; F:oxalate decarboxylase activity; P:nucleotide metabolic process; P:streptomycin biosynthetic process; P:polyketide biosynthetic process; P:glyoxylate metabolic process	EC:5.1.3.13; EC:4.1.1.2
orf02005_contig.1.cir	transposase is200-family protein	210	20	1.06208e-43	0.962	3	P:transposition, DNA-mediated; F:transposase activity; F:DNA binding	-
orf02006_contig.1.cir	transposase	291	20	2.18221e-63	0.6495	3	P:transposition, DNA-mediated; F:transposase activity; F:DNA binding	-
orf02007_contig.1.cir	transposase	825	20	0	0.6365	2	F:nucleic acid binding; P:DNA integration	-
orf02008_contig.1.cir	transposase	1152	20	5.47734e-130	0.77	2	F:nucleic acid binding; P:DNA integration	-
orf02009_contig.1.cir	transposase	237	20	2.77687e-45	0.927	3	P:transposition, DNA-mediated; F:transposase activity; F:DNA binding	-
orf02010_contig.1.cir	transposase	795	20	1.23423e-171	0.9005	2	F:nucleic acid binding; P:DNA integration	-
orf02011_contig.1.cir	---NA---	129	0			0	-
orf02012_contig.1.cir	thioredoxin reductase	954	20	1.74172e-174	0.869	7	C:cytoplasm; F:flavin adenine dinucleotide binding; F:thioredoxin-disulfide reductase activity; P:removal of superoxide radicals; P:oxidation-reduction process; P:electron transport; P:pyrimidine nucleobase metabolic process	EC:1.8.1.9
orf02014_contig.1.cir	thioredoxin peroxidase	519	20	1.06568e-97	0.8765	5	P:cell redox homeostasis; F:thioredoxin peroxidase activity; P:oxidation-reduction process; P:peroxidase reaction; P:response to oxidative stress	-
orf02015_contig.1.cir	abc transporter atp-binding protein	855	20	6.51975e-177	0.905	3	P:obsolete ATP catabolic process; F:ATP binding; F:ATPase activity	EC:3.6.1.3
orf02016_contig.1.cir	hypothetical protein [Paenibacillus sp. FSL P4-0081]	657	20	8.99803e-110	0.734	0	-
orf02017_contig.1.cir	family transcriptional regulator	366	20	4.73405e-72	0.915	5	P:regulation of transcription, DNA-templated; F:sequence-specific DNA binding transcription factor activity; F:DNA binding; C:transcription factor complex; P:regulation of transcription, DNA-templated	-
orf02018_contig.1.cir	multidrug mfs transporter	1473	20	0	0.7895	3	C:integral component of membrane; C:plasma membrane; P:transmembrane transport	-
orf02020_contig.1.cir	transcriptional regulator	447	20	9.21246e-58	0.765	1	P:transcription, DNA-templated	-
orf02022_contig.1.cir	restriction endonuclease	615	20	4.95414e-70	0.702	2	P:nucleic acid metabolic process; F:catalytic activity	-
orf02023_contig.1.cir	dna polymerase	1392	20	0	0.9005	3	F:RNA-directed DNA polymerase activity; P:RNA-dependent DNA replication; F:RNA binding	EC:2.7.7.49
orf02024_contig.1.cir	iron transporter	228	20	6.70687e-12	0.4975	1	F:transition metal ion binding
orf02025_contig.1.cir	ferrous iron transporter b	1458	20	0	0.6605	5	F:GTP binding; P:ferrous iron transport; F:nucleoside binding; C:integral component of membrane; F:ferrous iron transmembrane transporter activity
orf02026_contig.1.cir	ferrous iron transporter b	645	20	6.05505e-118	0.8045	4	F:GTP binding; C:integral component of membrane; P:ferrous iron transport; F:ferrous iron transmembrane transporter activity	-
orf02027_contig.1.cir	hydrolase, partial [Paenibacillus larvae]	153	20	2.08265e-15	0.745	0	-
orf02029_contig.1.cir	hypothetical protein [Paenibacillus polymyxa]	288	20	1.26536e-25	0.598	0	-
orf02030_contig.1.cir	hypothetical protein [Paenibacillus graminis]	588	20	5.78059e-88	0.7165	0	-
orf02031_contig.1.cir	cell wall hydrolase	423	20	2.10294e-84	0.883	2	P:metabolic process; F:hydrolase activity	-
orf02032_contig.1.cir	spore gernimation protein	468	20	1.12317e-62	0.742	1	C:viral capsid	-
orf02033_contig.1.cir	membrane protein	123	20	3.77642e-10	0.757	2	F:catalytic activity; F:nucleotide binding	-
orf02034_contig.1.cir	membrane protein	1131	20	0	0.8345	4	F:flavin adenine dinucleotide binding; F:adenyl nucleotide binding; F:oxidoreductase activity, acting on CH-OH group of donors; P:oxidation-reduction process	-
orf02035_contig.1.cir	family transcriptional regulator	915	20	6.94946e-113	0.677	4	P:regulation of transcription, DNA-templated; P:transcription, DNA-templated; F:sequence-specific DNA binding transcription factor activity; F:DNA binding
orf02036_contig.1.cir	abc transporter substrate-binding protein	1740	20	0	0.8605	2	F:transporter activity; P:transport	-
orf02038_contig.1.cir	diguanylate cyclase	954	20	0	0.901	4	C:integral component of membrane; P:transport; C:plasma membrane; F:transporter activity	-
orf02039_contig.1.cir	peptide abc transporter permease	924	20	3.95581e-155	0.8195	4	C:integral component of membrane; P:transport; C:plasma membrane; F:transporter activity	-
orf02040_contig.1.cir	peptide abc transporter atpase	990	20	2.74339e-177	0.8585	6	P:obsolete ATP catabolic process; P:peptide transport; F:ATP binding; F:ATPase activity; F:peptide transporter activity; C:membrane	EC:3.6.1.3
orf02041_contig.1.cir	peptide abc transporter substrate-binding protein	966	20	0	0.9025	6	P:obsolete ATP catabolic process; P:peptide transport; F:ATP binding; F:ATPase activity; F:peptide transporter activity; C:membrane	EC:3.6.1.3
orf02043_contig.1.cir	conjugal transfer protein	588	20	7.48145e-80	0.776	1	F:zinc ion binding	-
orf02044_contig.1.cir	fucose permease	1239	20	2.82312e-104	0.5475	2	C:integral component of membrane; P:transmembrane transport
orf02047_contig.1.cir	peptidase m29	1233	20	0	0.8495	2	P:proteolysis; F:aminopeptidase activity	EC:3.4.11.0
orf02048_contig.1.cir	transcriptional regulator	549	20	1.06405e-55	0.6005	0	-
orf02049_contig.1.cir	multi-sensor hybrid histidine kinase	2718	20	0	0.5765	2	P:signal transduction; F:transferase activity	-
orf02050_contig.1.cir	hypothetical protein [Paenibacillus forsythiae]	270	20	8.32976e-34	0.7425	0	-
orf02052_contig.1.cir	permease	1083	20	2.15198e-141	0.658	0	-
orf02053_contig.1.cir	uracil transporter	468	15	5.35997e-62	0.655333	0	-
orf02054_contig.1.cir	---NA---	114	0			0	-
orf02055_contig.1.cir	transposase is200-family protein	303	20	6.94391e-67	0.973	3	P:transposition, DNA-mediated; F:transposase activity; F:DNA binding	-
orf02056_contig.1.cir	dehydrogenase	222	20	1.95766e-23	0.771	1	F:metal ion binding	-
orf02057_contig.1.cir	l-seryl-trna selenium transferase	648	20	5.53937e-66	0.669	0	-
orf02058_contig.1.cir	oxidoreductase	909	20	7.04045e-151	0.8115	3	P:oxidation-reduction process; F:17-alpha,20-alpha-dihydroxypregn-4-en-3-one dehydrogenase activity; P:C21-steroid hormone metabolic process	EC:1.1.1.149
orf02059_contig.1.cir	alkaline phosphatase	1269	20	0	0.802	5	P:dephosphorylation; F:alkaline phosphatase activity; P:hexachlorocyclohexane metabolic process; P:glycerolipid metabolic process; P:folic acid biosynthetic process	EC:3.1.3.1
orf02061_contig.1.cir	glycosyl transferase	1095	20	5.90172e-176	0.753	1	F:transferase activity	-
orf02062_contig.1.cir	yvtn beta-propeller repeat-containing protein	1323	20	5.25919e-118	0.75	0	-
orf02063_contig.1.cir	family transcriptional regulator	864	20	8.52666e-135	0.628	2	F:DNA binding; P:transcription, DNA-templated	-
orf02065_contig.1.cir	alpha-l-fucosidase	2406	20	0	0.7265	1	F:hydrolase activity, acting on glycosyl bonds	-
orf02067_contig.1.cir	family transcriptional regulator	2271	20	0	0.687	5	P:regulation of transcription, DNA-templated; P:transcription, DNA-templated; F:sequence-specific DNA binding; F:sequence-specific DNA binding transcription factor activity; F:DNA binding
orf02069_contig.1.cir	sugar abc transporter permease	906	20	1.72965e-160	0.8425	4	C:integral component of membrane; P:transport; C:plasma membrane; F:transporter activity	-
orf02070_contig.1.cir	sugar abc transporter permease	930	20	1.9887e-167	0.843	4	C:integral component of membrane; C:plasma membrane; F:transporter activity; P:carbohydrate transport	-
orf02073_contig.1.cir	abc transporter substrate-binding protein	1656	20	0	0.8165	2	F:transporter activity; P:transport	-
orf02074_contig.1.cir	gdsl-like protein	1275	20	1.49539e-131	0.602	2	F:hydrolase activity; P:metabolic process
orf02075_contig.1.cir	family transcriptional regulator	345	20	1.83765e-55	0.8675	0	-
orf02076_contig.1.cir	uncharacterized conserved protein ucp029876	342	20	1.54413e-30	0.696	1	F:RNA binding
orf02077_contig.1.cir	glycosyl transferase family 8	759	20	7.548e-142	0.8215	3	P:obsolete ATP catabolic process; F:ATP binding; F:ATPase activity	EC:3.6.1.3
orf02079_contig.1.cir	abc transporter permease	750	20	1.36266e-140	0.7885	4	F:ATPase activity, coupled to transmembrane movement of substances; P:transmembrane transport; F:ATP binding; C:membrane	-
orf02080_contig.1.cir	n-acetyltransferase gcn5	321	20	7.97206e-35	0.731	1	F:transferase activity	-
orf02081_contig.1.cir	gnat family acetyltransferase	186	20	3.434e-19	0.7485	2	F:N-acetyltransferase activity; P:acyl-carrier-protein biosynthetic process	-
orf02082_contig.1.cir	acetyltransferase gcn5	465	20	6.02827e-78	0.796	2	F:N-acetyltransferase activity; P:acyl-carrier-protein biosynthetic process	-
orf02084_contig.1.cir	transposase	1182	20	0	0.87	2	F:nucleic acid binding; P:DNA integration	-
orf02086_contig.1.cir	sugar abc transporter permease	891	20	1.06683e-179	0.825	4	C:integral component of membrane; P:transport; C:plasma membrane; F:transporter activity	-
orf02087_contig.1.cir	protein lplb	981	20	0	0.817	4	C:integral component of membrane; P:transport; C:plasma membrane; F:transporter activity	-
orf02088_contig.1.cir	response regulator	1569	20	0	0.6695	3	F:DNA binding; P:transcription, DNA-templated; P:signal transduction	-
orf02090_contig.1.cir	histidine kinase	1827	20	0	0.731	7	F:phosphorelay sensor kinase activity; P:signal transduction by protein phosphorylation; P:phosphorelay signal transduction system; C:plasma membrane; F:ATP binding; C:integral component of membrane; C:protein histidine kinase complex	-
orf02091_contig.1.cir	abc transporter substrate-binding protein	1614	20	0	0.859	2	F:transporter activity; P:transport	-
orf02092_contig.1.cir	alpha-galactosidase	2112	20	0	0.7865	2	P:carbohydrate metabolic process; F:raffinose alpha-galactosidase activity	EC:3.2.1.22
orf02093_contig.1.cir	family transcriptional regulator	897	20	9.26769e-142	0.685	2	F:DNA binding; P:transcription, DNA-templated	-
orf02095_contig.1.cir	tetratricopeptide repeat containing protein	3354	20	0	0.7545	0	-
orf02096_contig.1.cir	hypothetical protein [Paenibacillus sp. JCM 10914]	879	20	2.022e-128	0.6455	1	F:catalytic activity	-
orf02098_contig.1.cir	uroporphyrin-iii c-methyltransferase	378	20	3.08381e-45	0.679	1	F:DNA binding
orf02100_contig.1.cir	transposase	1560	20	0	0.867	0	-
orf02101_contig.1.cir	tetracycline resistance protein	162	20	6.65628e-10	0.683	2	F:monooxygenase activity; P:oxidation-reduction process	-
orf02102_contig.1.cir	peptidylprolyl isomerase	840	20	2.35939e-36	0.515	1	F:oxidoreductase activity	-
orf02103_contig.1.cir	hypothetical protein [Paenibacillus mucilaginosus]	1068	20	2.23829e-88	0.4735	0	-
orf02105_contig.1.cir	family transcriptional regulator	606	20	3.02658e-89	0.833	2	P:regulation of transcription, DNA-templated; F:DNA binding	-
orf02106_contig.1.cir	ketopantoate reductase	930	20	2.03321e-169	0.8355	3	F:2-dehydropantoate 2-reductase activity; P:oxidation-reduction process; P:pantothenate biosynthetic process	EC:1.1.1.169
orf02107_contig.1.cir	4-vinyl reductase	219	20	1.40112e-31	0.8295	0	-
orf02108_contig.1.cir	hypothetical protein [Paenibacillus polymyxa]	717	20	1.79911e-108	0.7655	0	-
orf02110_contig.1.cir	nitrate reductase	2163	20	0	0.925	7	P:nitrate metabolic process; F:molybdenum ion binding; C:nitrate reductase complex; F:4 iron, 4 sulfur cluster binding; F:nitrate reductase activity; P:oxidation-reduction process; P:electron transport	EC:1.7.99.4
orf02111_contig.1.cir	family transcriptional regulator	345	20	5.94179e-74	0.894	0	-
orf02112_contig.1.cir	voltage-gated potassium channel	939	20	0	0.934	0	-
orf02115_contig.1.cir	---NA---	216	0			0	-
orf02117_contig.1.cir	alpha-galactosidase	2091	20	0	0.741	2	F:catalytic activity; P:metabolic process	-
orf02118_contig.1.cir	carbohydrate-binding protein	2610	20	0	0.749	3	F:carbohydrate binding; F:catalytic activity; P:metabolic process	-
orf02119_contig.1.cir	---NA---	135	0			0	-
orf02120_contig.1.cir	aldo keto reductase	894	20	1.3288e-164	0.8415	2	F:oxidoreductase activity; P:oxidation-reduction process	-
orf02121_contig.1.cir	transaldolase	666	20	1.03513e-128	0.8935	3	C:cytoplasm; F:sedoheptulose-7-phosphate:D-glyceraldehyde-3-phosphate glyceronetransferase activity; P:pentose-phosphate shunt	EC:2.2.1.2
orf02123_contig.1.cir	diguanylate cyclase	861	20	8.86806e-134	0.735	0	-
orf02124_contig.1.cir	diguanylate cyclase phosphodiesterase	984	20	3.40671e-144	0.7305	1	P:single-organism cellular process	-
orf02125_contig.1.cir	gcn5 family acetyltransferase	519	20	8.83541e-67	0.721	1	F:transferase activity	-
orf02126_contig.1.cir	acetyltransferase family protein	561	20	3.98733e-84	0.718	1	F:transferase activity	-
orf02127_contig.1.cir	uncharacterized protein	588	20	1.94874e-84	0.6945	0	-
orf02130_contig.1.cir	gdsl family lipase	1314	20	1.87058e-164	0.7055	2	F:hydrolase activity; P:metabolic process
orf02131_contig.1.cir	dehydrogenase	1164	20	0	0.8785	2	F:oxidoreductase activity; P:oxidation-reduction process	-
orf02133_contig.1.cir	hypothetical protein [Paenibacillus mucilaginosus]	738	20	9.54932e-110	0.706	3	P:oxidation-reduction process; F:oxidoreductase activity; P:metabolic process
orf02135_contig.1.cir	oxidoreductase	1137	20	0	0.8365	3	P:oxidation-reduction process; F:inositol 2-dehydrogenase activity; P:inositol metabolic process	EC:1.1.1.18
orf02136_contig.1.cir	2-dehydropantoate 2-reductase	171	15	4.70014e-15	0.695333	3	F:2-dehydropantoate 2-reductase activity; P:oxidation-reduction process; P:pantothenate biosynthetic process	EC:1.1.1.169
orf02138_contig.1.cir	hd family phosphohydrolase	1065	20	6.5165e-148	0.703	1	F:catalytic activity	-
orf02140_contig.1.cir	membrane protein	456	20	8.73635e-57	0.7075	0	-
orf02143_contig.1.cir	crp fnr family transcriptional regulator	702	20	2.35314e-105	0.797	2	P:regulation of transcription, DNA-templated; F:DNA binding	-
orf02144_contig.1.cir	membrane protein	495	20	1.35409e-59	0.7045	0	-
orf02145_contig.1.cir	gnat family acetyltransferase	492	20	3.35437e-70	0.708	1	F:transferase activity	-
orf02146_contig.1.cir	transporter	945	20	4.07878e-110	0.6785	1	C:membrane
orf02147_contig.1.cir	divalent heavy-metal cations transporter	123	4	3.98935	0.5375	7	C:membrane; P:transmembrane transport; P:metal ion transport; F:metal ion transmembrane transporter activity; C:integral component of membrane; C:plasma membrane; F:transporter activity
orf02148_contig.1.cir	family transcriptional regulator	1479	20	1.98836e-180	0.6795	1	P:biosynthetic process	-
orf02149_contig.1.cir	transporter	1431	20	0	0.7605	2	P:transmembrane transport; C:membrane	-
orf02150_contig.1.cir	threonine transporter	678	20	9.56639e-74	0.628	4	P:amino acid transport; C:integral component of membrane; C:membrane; C:plasma membrane
orf02152_contig.1.cir	amino acid transporter	594	20	1.99126e-92	0.7205	1	C:membrane	-
orf02155_contig.1.cir	ribonuclease j	1674	20	0	0.8805	5	C:cytoplasm; F:metal ion binding; F:endonuclease activity; P:nucleic acid phosphodiester bond hydrolysis; F:RNA binding	-
orf02156_contig.1.cir	histidine kinase	144	3	3.65816	0.57	0	-
orf02157_contig.1.cir	copper amine oxidase	2781	20	0	0.5795	0	-
orf02160_contig.1.cir	2-isopropylmalate synthase	1656	20	0	0.689	2	P:branched-chain amino acid biosynthetic process; F:transferase activity, transferring acyl groups, acyl groups converted into alkyl on transfer	EC:2.3.3.0
orf02162_contig.1.cir	2-c-methyl-d-erythritol 4-phosphate cytidylyltransferase	297	20	1.19214e-42	0.609	7	P:lipid biosynthetic process; F:transferase activity; P:metabolic process; F:catalytic activity; F:transferase activity, transferring acyl groups other than amino-acyl groups; P:fatty acid biosynthetic process; F:3-oxoacyl-[acyl-carrier-protein] synthase activity
orf02163_contig.1.cir	glycosyl hydrolase	3453	20	0	0.8075	3	F:hydrolase activity, acting on glycosyl bonds; P:metabolic process; P:cell adhesion	-
orf02165_contig.1.cir	hypothetical protein [Paenibacillus harenae]	1353	20	6.07392e-175	0.5355	0	-
orf02166_contig.1.cir	transporter	897	20	5.39171e-161	0.7825	0	-
orf02168_contig.1.cir	gamma-glutamyltransferase	1605	20	0	0.758	1	F:transferase activity	-
orf02169_contig.1.cir	trehalose utilization protein	744	20	2.34946e-146	0.849	0	-
orf02170_contig.1.cir	membrane protein	789	20	2.45954e-149	0.6575	0	-
orf02171_contig.1.cir	membrane protein	423	20	8.99658e-68	0.5215	0	-
orf02172_contig.1.cir	family transcriptional regulator	588	20	4.21612e-77	0.693	2	F:DNA binding; P:transcription, DNA-templated	-
orf02174_contig.1.cir	cysteine methyltransferase	543	20	3.96635e-75	0.6985	2	F:methyltransferase activity; P:DNA repair	EC:2.1.1.0
orf02175_contig.1.cir	dna-3-methyladenine glycosidase	921	20	2.94723e-119	0.663	2	F:catalytic activity; P:DNA repair	-
orf02177_contig.1.cir	gaba permease (4-amino butyrate transport carrier)	1503	20	0	0.7525	3	P:transmembrane transport; P:amino acid transport; C:membrane	-
orf02178_contig.1.cir	voltage-gated potassium channel	939	20	0	0.8685	0	-
orf02179_contig.1.cir	dehydratase	861	20	1.89813e-167	0.8075	3	P:cellular metabolic process; F:coenzyme binding; F:catalytic activity	-
orf02180_contig.1.cir	acetyltransferase	354	20	2.58518e-56	0.796	2	F:N-acetyltransferase activity; P:acyl-carrier-protein biosynthetic process	-
orf02182_contig.1.cir	cupin	324	20	2.4038e-32	0.6435	0	-
orf02183_contig.1.cir	hemerythrin hhe cation binding domain protein	1368	20	0	0.74	2	F:signal transducer activity; P:signal transduction
orf02185_contig.1.cir	crp fnr family transcriptional regulator	516	20	2.53734e-89	0.864	5	P:regulation of transcription, DNA-templated; F:sequence-specific DNA binding transcription factor activity; F:DNA binding; C:transcription factor complex; P:regulation of transcription, DNA-templated	-
orf02186_contig.1.cir	family transcriptional regulator	1455	20	0	0.697	4	P:transcription, DNA-templated; F:transferase activity; F:heterocyclic compound binding; F:organic cyclic compound binding	-
orf02187_contig.1.cir	family l-lysine exporter	639	20	1.44418e-61	0.5875	4	P:amino acid transport; C:integral component of membrane; C:membrane; C:plasma membrane
orf02188_contig.1.cir	transposase	1209	20	0	0.817	3	P:transposition, DNA-mediated; F:transposase activity; F:DNA binding	-
orf02190_contig.1.cir	na+-dependent transporter of the snf family protein	1182	20	0	0.795	5	C:integral component of membrane; F:neurotransmitter:sodium symporter activity; P:neurotransmitter transport; P:transmembrane transport; P:cation transport	-
orf02191_contig.1.cir	cysteine synthase	924	20	1.14941e-176	0.8475	4	F:cysteine synthase activity; P:cysteine biosynthetic process from serine; F:transferase activity; C:cysteine synthase complex	EC:2.5.1.47
orf02192_contig.1.cir	mfs transporter	1500	20	0	0.8135	3	C:integral component of membrane; C:plasma membrane; P:transmembrane transport	-
orf02193_contig.1.cir	family transcriptional regulator	591	20	1.29531e-76	0.732	1	P:transcription, DNA-templated	-
orf02195_contig.1.cir	membrane protein	555	20	7.82168e-71	0.6785	0	-
orf02197_contig.1.cir	cgnr zinc finger	585	20	3.93391e-50	0.52	0	-
orf02199_contig.1.cir	udp-n-acetylenolpyruvoylglucosamine reductase	903	20	1.37922e-148	0.795	9	P:oxidation-reduction process; P:cell cycle; P:regulation of cell shape; P:cell division; P:peptidoglycan biosynthetic process; F:flavin adenine dinucleotide binding; F:UDP-N-acetylmuramate dehydrogenase activity; C:cytoplasm; P:amino sugar metabolic process	EC:1.1.1.158
orf02200_contig.1.cir	---NA---	123	0			0	-
orf02201_contig.1.cir	polysaccharide deacetylase	798	20	6.12821e-138	0.7425	3	F:hydrolase activity, acting on carbon-nitrogen (but not peptide) bonds; P:carbohydrate metabolic process; P:nitrogen compound metabolic process	-
orf02203_contig.1.cir	family transcriptional regulator	1464	20	0	0.8205	7	P:regulation of transcription, DNA-templated; F:sequence-specific DNA binding transcription factor activity; F:pyridoxal phosphate binding; F:DNA binding; F:catalytic activity; C:transcription factor complex; P:regulation of transcription, DNA-templated	-
orf02204_contig.1.cir	d-alanine--d-alanine ligase	933	20	1.29148e-124	0.709	5	P:single-organism cellular process; P:cellular component organization or biogenesis; F:metal ion binding; F:ligase activity; F:nucleotide binding	-
orf02205_contig.1.cir	arginine ornithine antiporter	1407	20	0	0.5515	9	F:arginine:ornithine antiporter activity; P:arginine catabolic process; C:integral component of membrane; C:membrane; P:amino acid transmembrane transport; P:amino acid transport; P:arginine transport; C:integral component of plasma membrane; F:amino acid transmembrane transporter activity
orf02206_contig.1.cir	---NA---	120	0			0	-
orf02207_contig.1.cir	alanine racemase	1188	20	3.70239e-97	0.5805	6	P:alanine metabolic process; P:D-alanine biosynthetic process; F:catalytic activity; F:alanine racemase activity; F:pyridoxal phosphate binding; F:isomerase activity
orf02208_contig.1.cir	---NA---	129	0			0	-
orf02209_contig.1.cir	fmn-dependent nadh-azoreductase	636	20	2.28354e-111	0.8205	7	F:oxidoreductase activity, acting on other nitrogenous compounds as donors; F:FMN reductase activity; F:oxidoreductase activity, acting on NAD(P)H, NAD(P) as acceptor; F:electron carrier activity; P:oxidation-reduction process; F:FMN binding; P:electron transport	EC:1.5.1.29; EC:1.6.1.0
orf02211_contig.1.cir	tryptophanyl-trna synthetase	312	20	1.47015e-45	0.687	5	F:tryptophan-tRNA ligase activity; P:tryptophanyl-tRNA aminoacylation; F:ATP binding; C:cytoplasm; P:tryptophan metabolic process	EC:6.1.1.2
orf02213_contig.1.cir	tryptophanyl-trna synthetase	705	20	2.16944e-124	0.6435	5	F:tryptophan-tRNA ligase activity; P:tryptophanyl-tRNA aminoacylation; F:ATP binding; C:cytoplasm; P:tryptophan metabolic process	EC:6.1.1.2
orf02216_contig.1.cir	branched-chain amino acid abc transporter	291	20	1.65602e-33	0.705	0	-
orf02217_contig.1.cir	branched-chain amino acid permease	738	20	1.71096e-106	0.7815	0	-
orf02219_contig.1.cir	atpase	840	20	1.31746e-129	0.791	5	F:peptidase activity; F:ATP binding; F:nucleoside-triphosphatase activity; P:proteolysis; P:cell division	EC:3.6.1.15
orf02220_contig.1.cir	gtp cyclohydrolase	924	16	1.36655e-131	0.6475	2	F:GTP cyclohydrolase I activity; P:folic acid biosynthetic process	EC:3.5.4.16
orf02221_contig.1.cir	cytoplasmic protein	270	20	1.47459e-42	0.87	0	-
orf02222_contig.1.cir	sulfurtransferase	330	20	1.64333e-43	0.7685	2	F:transferase activity; P:metabolic process
orf02223_contig.1.cir	hypothetical protein, partial [Paenibacillus sp. FSL R5-0912]	435	20	5.24905e-32	0.672	0	-
orf02225_contig.1.cir	chitinase	1638	20	0	0.906	6	P:carbohydrate metabolic process; F:chitinase activity; C:extracellular region; F:carbohydrate binding; P:chitin catabolic process; P:cell wall macromolecule catabolic process	EC:3.2.1.14
orf02227_contig.1.cir	amp-dependent synthetase and ligase	474	20	1.12559e-29	0.63	0	-
orf02229_contig.1.cir	glycine betaine abc transporter permease	1539	20	0	0.7305	4	C:integral component of membrane; P:transport; C:plasma membrane; F:transporter activity	-
orf02230_contig.1.cir	conserved domain protein	888	20	2.29657e-127	0.715	0	-
orf02231_contig.1.cir	multidrug transporter	1446	20	0	0.683	3	C:integral component of membrane; C:plasma membrane; P:transmembrane transport	-
orf02233_contig.1.cir	family transcriptional regulator	468	20	3.75168e-92	0.901	5	P:regulation of transcription, DNA-templated; F:sequence-specific DNA binding transcription factor activity; F:DNA binding; C:transcription factor complex; P:regulation of transcription, DNA-templated	-
orf02234_contig.1.cir	acetyltransferase	471	20	2.28172e-73	0.7975	2	F:N-acetyltransferase activity; P:acyl-carrier-protein biosynthetic process	-
orf02235_contig.1.cir	transposase	1194	20	0	0.817	3	P:transposition, DNA-mediated; F:transposase activity; F:DNA binding	-
orf02236_contig.1.cir	acetyltransferase	243	20	4.44059e-12	0.8595	2	F:N-acetyltransferase activity; P:acyl-carrier-protein biosynthetic process	-
orf02237_contig.1.cir	gcn5 family acetyltransferase	492	20	1.032e-86	0.7585	2	F:N-acetyltransferase activity; P:acyl-carrier-protein biosynthetic process	-
orf02238_contig.1.cir	tunicamycin resistance protein	558	20	5.51517e-95	0.7745	0	-
orf02239_contig.1.cir	phosphoglycerate mutase	237	20	2.27211e-20	0.735	2	F:kinase activity; P:phosphorylation
orf02240_contig.1.cir	hypothetical protein [Paenibacillus sp. P1XP2]	558	20	1.53502e-74	0.5295	0	-
orf02241_contig.1.cir	lipoyl synthase	894	20	2.01825e-170	0.818	6	F:metal ion binding; P:lipoate biosynthetic process; F:4 iron, 4 sulfur cluster binding; P:protein lipoylation; F:lipoate synthase activity; C:cytoplasm	EC:2.8.1.8
orf02243_contig.1.cir	octanoyltransferase	774	20	1.80808e-93	0.6655	1	F:transferase activity, transferring acyl groups	-
orf02244_contig.1.cir	mfs transporter	1353	20	1.0653e-175	0.6315	5	C:integral component of membrane; C:membrane; P:transmembrane transport; P:transport; F:transporter activity
orf02246_contig.1.cir	family transcriptional regulator	318	20	2.87084e-05	0.596	1	F:DNA binding
orf02247_contig.1.cir	alpha-n-arabinofuranosidase	987	20	0	0.899	2	P:carbohydrate metabolic process; F:hydrolase activity, hydrolyzing O-glycosyl compounds	EC:3.2.1.0
orf02248_contig.1.cir	family transcriptional regulator	1023	20	0	0.7895	5	P:regulation of transcription, DNA-templated; F:sequence-specific DNA binding transcription factor activity; F:DNA binding; C:transcription factor complex; P:regulation of transcription, DNA-templated	-
orf02249_contig.1.cir	2-dehydro-3-deoxygluconokinase	960	20	9.74007e-178	0.785	1	F:transferase activity, transferring phosphorus-containing groups	-
orf02250_contig.1.cir	ketohydroxyglutarate aldolase	645	20	1.02584e-131	0.9105	2	F:lyase activity; P:metabolic process	-
orf02251_contig.1.cir	#NAME?	372	20	5.42701e-46	0.694	0	-
orf02252_contig.1.cir	hypothetical protein [Paenibacillus wynnii]	294	7	0.0755944	0.554286	0	-
orf02253_contig.1.cir	nad h nitroreductase	672	20	1.25857e-130	0.781	2	F:oxidoreductase activity; P:oxidation-reduction process	-
orf02255_contig.1.cir	#NAME?	1566	20	1.99273e-119	0.5715	7	F:lysozyme activity; P:carbohydrate metabolic process; P:peptidoglycan catabolic process; P:cell wall macromolecule catabolic process; F:hydrolase activity; P:metabolic process; F:hydrolase activity, acting on glycosyl bonds
orf02257_contig.1.cir	abc transporter substrate-binding protein	1110	20	1.35679e-108	0.6125	0	-
orf02258_contig.1.cir	ferrichrome abc transporter	1014	20	2.21304e-124	0.653	1	C:membrane	-
orf02259_contig.1.cir	iron abc transporter atp-binding protein	804	20	1.22947e-90	0.698	1	F:nucleoside-triphosphatase activity	EC:3.6.1.15
orf02260_contig.1.cir	magnesium chelatase	930	20	9.60142e-120	0.626	4	F:nucleoside-triphosphatase activity; F:ligase activity; P:nucleobase-containing compound metabolic process; F:nucleotide binding	EC:3.6.1.15
orf02261_contig.1.cir	magnesium chelatase	1959	20	4.61776e-111	0.4895	10	P:DNA replication; F:ATP binding; F:nucleotide binding; F:nucleoside-triphosphatase activity; F:DNA binding; F:ATPase activity; P:obsolete ATP catabolic process; P:metabolic process; F:magnesium chelatase activity; F:ligase activity
orf02263_contig.1.cir	gtp-binding protein	3654	20	0	0.5185	9	P:biosynthetic process; F:magnesium chelatase activity; F:ligase activity; P:chlorophyll biosynthetic process; F:GTP binding; F:GTPase activity; C:cytoplasm; P:obsolete GTP catabolic process; F:nucleotide binding
orf02265_contig.1.cir	hypothetical protein C170_00984 [Paenibacillus sp. FSL H7-689]	339	20	1.3766e-39	0.6095	0	-
orf02267_contig.1.cir	fad-dependent pyridine nucleotide-disulfide oxidoreductase	1128	20	2.4223e-176	0.5145	2	P:oxidation-reduction process; F:oxidoreductase activity
orf02268_contig.1.cir	ferrous iron transporter b	1662	20	0	0.522	5	F:GTP binding; P:ferrous iron transport; F:nucleoside binding; C:integral component of membrane; F:ferrous iron transmembrane transporter activity
orf02270_contig.1.cir	zinc abc transporter substrate-binding protein	1011	20	6.88456e-142	0.7425	1	P:transport	-
orf02271_contig.1.cir	30s ribosomal protein s14	270	20	7.31248e-52	0.9125	5	C:ribosome; F:structural constituent of ribosome; P:translation; F:rRNA binding; P:ribosome biogenesis	-
orf02272_contig.1.cir	oxidoreductase domain protein	546	16	0.801488	0.48125	3	P:oxidation-reduction process; F:oxidoreductase activity; P:metabolic process
orf02273_contig.1.cir	hypothetical protein [Paenibacillus assamensis]	873	20	9.21982e-14	0.4845	0	-
orf02274_contig.1.cir	family transcriptional regulator	654	20	2.96732e-26	0.5055	3	P:regulation of transcription, DNA-templated; P:transcription, DNA-templated; F:DNA binding
orf02276_contig.1.cir	family transcriptional regulator	828	20	7.06487e-142	0.688	5	P:regulation of transcription, DNA-templated; P:transcription, DNA-templated; F:sequence-specific DNA binding; F:sequence-specific DNA binding transcription factor activity; F:DNA binding
orf02278_contig.1.cir	oxidoreductase	1164	20	0	0.866	2	F:oxidoreductase activity; P:oxidation-reduction process	-
orf02279_contig.1.cir	xylose isomerase	780	20	5.13408e-148	0.793	2	F:isomerase activity; P:metabolic process	-
orf02282_contig.1.cir	oxidoreductase	1101	20	0	0.8275	2	F:oxidoreductase activity; P:oxidation-reduction process	-
orf02283_contig.1.cir	oxidoreductase	1023	20	1.01101e-170	0.7385	1	P:metabolic process	-
orf02284_contig.1.cir	hypothetical protein [Paenibacillus senegalensis]	153	1	7.48121	0.5	0	-
orf02285_contig.1.cir	conjugal transfer protein	981	20	3.34906e-18	0.474	0	-
orf02287_contig.1.cir	membrane protein	477	20	1.50554e-74	0.8035	0	-
orf02288_contig.1.cir	xre family transcriptional regulator	222	20	4.60608e-41	0.958	1	F:sequence-specific DNA binding	-
orf02289_contig.1.cir	hypothetical protein [Paenibacillus wynnii]	834	20	5.80448e-156	0.8575	0	-
orf02291_contig.1.cir	aldo keto reductase	984	20	0	0.8425	2	F:oxidoreductase activity; P:oxidation-reduction process	-
orf02293_contig.1.cir	hypothetical protein [Paenibacillus elgii]	588	20	7.88853e-118	0.738	0	-
orf02294_contig.1.cir	family transcriptional regulator	315	20	2.49741e-50	0.843	5	P:regulation of transcription, DNA-templated; F:sequence-specific DNA binding transcription factor activity; F:DNA binding; C:transcription factor complex; P:regulation of transcription, DNA-templated	-
orf02295_contig.1.cir	arsenical pump membrane protein	1413	20	0	0.863	4	P:arsenite transport; C:integral component of membrane; F:arsenite transmembrane transporter activity; P:response to arsenic-containing substance	-
orf02296_contig.1.cir	chorismate synthase	150	12	0.0223079	0.53	3	P:protein dephosphorylation; P:peptidyl-tyrosine dephosphorylation; F:protein tyrosine phosphatase activity
orf02298_contig.1.cir	arsenate reductase	165	20	2.53304e-22	0.827	7	F:protein tyrosine phosphatase activity; P:response to arsenic-containing substance; F:arsenate reductase (thioredoxin) activity; P:peptidyl-tyrosine dephosphorylation; P:oxidation-reduction process; P:tyrosine metabolic process; P:electron transport	EC:3.1.3.48
orf02300_contig.1.cir	membrane protein	591	20	2.85093e-104	0.868	0	-
orf02301_contig.1.cir	thiamine biosynthesis protein	483	20	1.40556e-61	0.721	0	-
orf02302_contig.1.cir	thiamine biosynthesis protein	267	20	7.93834e-26	0.8365	0	-
orf02303_contig.1.cir	transcriptional regulator	687	20	4.79244e-126	0.8785	6	P:regulation of transcription, DNA-templated; P:intracellular signal transduction; P:phosphorelay signal transduction system; F:DNA binding; F:phosphorelay response regulator activity; P:regulation of transcription, DNA-templated	-
orf02304_contig.1.cir	histidine kinase	1353	20	1.7233e-158	0.654	3	P:signal transduction; C:membrane; F:transferase activity, transferring phosphorus-containing groups	-
orf02305_contig.1.cir	mfs transporter	1386	20	0	0.7495	2	P:transport; C:membrane	-
orf02306_contig.1.cir	family transcriptional regulator	915	20	2.32353e-157	0.85	5	P:regulation of transcription, DNA-templated; F:sequence-specific DNA binding transcription factor activity; F:DNA binding; C:transcription factor complex; P:regulation of transcription, DNA-templated	-
orf02309_contig.1.cir	o-acetylhomoserine aminocarboxypropyltransferase	1293	20	0	0.924	5	P:'de novo' L-methionine biosynthetic process; F:pyridoxal phosphate binding; F:lyase activity; F:O-acetylhomoserine aminocarboxypropyltransferase activity; P:cysteine metabolic process	EC:2.5.1.49
orf02310_contig.1.cir	histidine kinase	1893	20	0	0.7855	10	P:phosphorelay signal transduction system; F:phosphorelay response regulator activity; P:intracellular signal transduction; P:regulation of transcription, DNA-templated; P:signal transduction by protein phosphorylation; F:ATP binding; C:membrane; F:phosphorelay sensor kinase activity; P:regulation of transcription, DNA-templated; C:protein histidine kinase complex	-
orf02312_contig.1.cir	aldo keto reductase	888	20	1.22444e-180	0.8535	2	F:oxidoreductase activity; P:oxidation-reduction process	-
orf02313_contig.1.cir	gnat family acetyltransferase	522	20	1.11619e-73	0.7505	2	F:N-acetyltransferase activity; P:acyl-carrier-protein biosynthetic process	-
orf02315_contig.1.cir	hypothetical protein PDENDC454_28625 [Paenibacillus dendritiformis C454]	519	20	3.01238e-76	0.762	0	-
orf02316_contig.1.cir	cell adhesion protein	162	1	8.47263	0.54	0	-
orf02317_contig.1.cir	spore gernimation protein	1476	20	0	0.8275	2	C:integral component of membrane; P:spore germination	-
orf02318_contig.1.cir	spore gernimation protein	1200	20	2.63175e-164	0.7	2	P:spore germination; C:membrane
orf02319_contig.1.cir	hypothetical protein [Paenibacillus senegalensis]	222	20	4.00383e-17	0.5455	0	-
orf02320_contig.1.cir	spore gernimation protein	1101	20	1.17392e-154	0.692	2	P:spore germination; C:integral component of membrane
orf02321_contig.1.cir	endo- -beta-xylanase	636	20	1.00122e-121	0.806	2	P:xylan catabolic process; F:endo-1,4-beta-xylanase activity	EC:3.2.1.8
orf02322_contig.1.cir	transcriptional regulator	864	20	5.07075e-149	0.7855	0	-
orf02323_contig.1.cir	asparagine synthase	1014	16	8.23875e-135	0.59625	3	F:ligase activity; P:asparagine biosynthetic process; F:nucleotide binding	-
orf02324_contig.1.cir	gluconate 5-dehydrogenase	147	1	9.29116	0.5	3	P:oxidation-reduction process; F:oxidoreductase activity; P:metabolic process
orf02326_contig.1.cir	transcriptional regulator	1032	20	0	0.7335	0	-
orf02327_contig.1.cir	acetyltransferase	570	20	6.15777e-116	0.885	2	F:maltose O-acetyltransferase activity; P:acyl-carrier-protein biosynthetic process	EC:2.3.1.79
orf02328_contig.1.cir	mfs transporter	1218	20	0	0.7305	2	C:integral component of membrane; P:transmembrane transport
orf02330_contig.1.cir	serine hydrolase	1176	20	0	0.79	0	-
orf02331_contig.1.cir	sodium transporter	936	20	5.29746e-163	0.8275	4	F:bile acid:sodium symporter activity; P:bile acid and bile salt transport; C:membrane; P:sodium ion transport	-
orf02332_contig.1.cir	upf0345 protein lbl_0336	318	20	3.88231e-68	0.9105	0	-
orf02333_contig.1.cir	mfs transporter	1200	20	0	0.7485	2	C:integral component of membrane; P:transmembrane transport
orf02334_contig.1.cir	family transcriptional regulator	435	20	6.05222e-63	0.7525	1	P:transcription, DNA-templated	-
orf02335_contig.1.cir	general stress protein	465	20	1.03524e-52	0.7675	2	P:oxidation-reduction process; F:oxidoreductase activity
orf02337_contig.1.cir	spore gernimation protein	246	20	1.44861e-43	0.898	1	C:viral capsid	-
orf02338_contig.1.cir	spore gernimation protein	387	20	4.38959e-69	0.847	1	C:viral capsid	-
orf02339_contig.1.cir	dehydrogenase	1137	20	0	0.906	3	F:zinc ion binding; F:oxidoreductase activity; P:oxidation-reduction process	-
orf02340_contig.1.cir	spore coat protein	198	20	1.0002e-25	0.8325	1	C:viral capsid	-
orf02342_contig.1.cir	spore gernimation protein	294	20	1.79879e-40	0.785	1	C:viral capsid
orf02343_contig.1.cir	spore gernimation protein	1422	20	4.85581e-165	0.678	2	P:spore germination; C:integral component of membrane
orf02344_contig.1.cir	ger c family germination protein	1164	20	6.06332e-73	0.503	2	P:spore germination; C:membrane
orf02345_contig.1.cir	membrane protein	948	20	2.37636e-64	0.545	2	P:spore germination; C:integral component of membrane
orf02347_contig.1.cir	glycoside hydrolase	1491	20	0	0.844	5	F:alpha-L-arabinofuranosidase activity; F:xylan 1,4-beta-xylosidase activity; P:nucleotide metabolic process; P:starch metabolic process; P:sucrose metabolic process	EC:3.2.1.55; EC:3.2.1.37
orf02349_contig.1.cir	family transcriptional regulator	960	20	0	0.8885	5	P:regulation of transcription, DNA-templated; F:sequence-specific DNA binding transcription factor activity; F:DNA binding; C:transcription factor complex; P:regulation of transcription, DNA-templated	-
orf02350_contig.1.cir	serine protease	213	16	0.00019847	0.555625	4	P:proteolysis; F:serine-type endopeptidase activity; P:negative regulation of catalytic activity; F:identical protein binding
orf02351_contig.1.cir	hypothetical protein [Paenibacillus zanthoxyli]	270	20	4.80271e-34	0.6685	0	-
orf02353_contig.1.cir	sam-dependent methyltransferase	717	20	2.16664e-138	0.8165	2	F:methyltransferase activity; P:methylation	EC:2.1.1.0
orf02355_contig.1.cir	family transcriptional regulator	750	20	8.73124e-131	0.735	2	P:regulation of transcription, DNA-templated; F:DNA binding	-
orf02356_contig.1.cir	short-chain dehydrogenase	744	20	5.58831e-111	0.819	2	F:oxidoreductase activity; P:oxidation-reduction process	-
orf02358_contig.1.cir	5-carboxymethyl-2-hydroxymuconate isomerase	909	20	0	0.831	5	F:hydrolase activity; F:5-carboxymethyl-2-hydroxymuconate delta-isomerase activity; F:ureidoglycolate lyase activity; P:tyrosine metabolic process; P:benzoate metabolic process	EC:5.3.3.10; EC:4.3.2.3
orf02359_contig.1.cir	d-galactarate dehydratase	333	20	7.81177e-51	0.743	2	F:hydrolase activity; P:metabolic process	-
orf02361_contig.1.cir	carbohydrate hydrolase	1161	20	0	0.8695	3	F:hydrolase activity; P:metabolic process; F:altronate dehydratase activity	EC:4.2.1.7
orf02362_contig.1.cir	3-oxoacyl-acp reductase	795	20	2.3921e-169	0.8255	2	F:oxidoreductase activity; P:oxidation-reduction process	-
orf02364_contig.1.cir	fe-s oxidoreductase	729	20	1.16931e-152	0.901	2	F:transferase activity, transferring glycosyl groups; P:metabolic process	-
orf02366_contig.1.cir	amino acid dehydrogenase	1461	20	0	0.857	2	P:lactate oxidation; F:iron-sulfur cluster binding	-
orf02367_contig.1.cir	hypothetical protein [Paenibacillus sp. G1]	810	20	1.50342e-122	0.777	0	-
orf02369_contig.1.cir	fucose isomerase	450	20	1.88846e-68	0.793	3	F:monosaccharide binding; P:monosaccharide metabolic process; F:racemase and epimerase activity, acting on carbohydrates and derivatives	EC:5.1.3.0
orf02370_contig.1.cir	amidohydrolase	849	20	6.42449e-133	0.7655	1	F:catalytic activity	-
orf02371_contig.1.cir	family transcriptional regulator	678	20	9.89987e-99	0.5605	4	P:regulation of transcription, DNA-templated; P:transcription, DNA-templated; F:sequence-specific DNA binding transcription factor activity; F:DNA binding
orf02372_contig.1.cir	short-chain dehydrogenase	771	20	2.97412e-119	0.6695	3	F:transferase activity; F:oxidoreductase activity; P:oxidation-reduction process	-
orf02373_contig.1.cir	mandelate racemase	1098	20	0	0.7565	2	F:catalytic activity; P:cellular amino acid catabolic process	-
orf02374_contig.1.cir	nad-dependent dehydratase	1017	20	0	0.8935	3	P:cellular metabolic process; F:coenzyme binding; F:catalytic activity	-
orf02376_contig.1.cir	family transcriptional regulator	690	20	2.44346e-87	0.684	1	P:transcription, DNA-templated	-
orf02378_contig.1.cir	methionine aminopeptidase	762	20	8.56084e-170	0.956	4	F:metal ion binding; P:proteolysis; F:metalloaminopeptidase activity; P:protein initiator methionine removal	-
orf02379_contig.1.cir	short-chain dehydrogenase	762	20	1.7459e-161	0.8445	0	-
orf02380_contig.1.cir	---NA---	117	0			0	-
orf02381_contig.1.cir	sugar dehydrogenase	786	20	1.49206e-166	0.768	2	F:glucose 1-dehydrogenase [NAD(P)] activity; P:pentose-phosphate shunt	EC:1.1.1.47
orf02383_contig.1.cir	hydroxylamine reductase	1689	20	0	0.897	6	F:metal ion binding; C:cytoplasm; F:hydroxylamine reductase activity; F:4 iron, 4 sulfur cluster binding; P:oxidation-reduction process; P:nitrogen compound metabolic process	EC:1.7.99.1
orf02384_contig.1.cir	ferredoxin	1023	20	0	0.825	3	P:oxidation-reduction process; F:oxidoreductase activity, acting on the aldehyde or oxo group of donors, iron-sulfur protein as acceptor; F:iron-sulfur cluster binding	EC:1.2.7.0
orf02385_contig.1.cir	pyruvate synthase	2304	20	0	0.827	4	F:pyruvate synthase activity; F:thiamine pyrophosphate binding; P:pyruvate metabolic process; P:reductive tricarboxylic acid cycle	EC:1.2.7.1
orf02386_contig.1.cir	antibiotic biosynthesis monooxygenase	303	20	4.06592e-45	0.675	2	F:monooxygenase activity; P:oxidation-reduction process	-
orf02387_contig.1.cir	family transcriptional regulator	525	20	3.42169e-28	0.5755	5	P:regulation of transcription, DNA-templated; P:transcription, DNA-templated; F:sequence-specific DNA binding; F:sequence-specific DNA binding transcription factor activity; F:DNA binding
orf02388_contig.1.cir	---NA---	120	0			0	-
orf02389_contig.1.cir	dna polymerase alpha subunit	171	5	1.49095	0.512	9	P:DNA replication; P:nucleic acid phosphodiester bond hydrolysis; F:3'-5' exonuclease activity; F:transferase activity; P:DNA-dependent DNA replication; F:DNA binding; F:DNA-directed DNA polymerase activity; F:nucleotidyltransferase activity; F:catalytic activity
orf02390_contig.1.cir	glycoside hydrolase	2298	20	0	0.728	3	F:carbohydrate binding; P:carbohydrate metabolic process; F:hydrolase activity, hydrolyzing O-glycosyl compounds	EC:3.2.1.0
orf02391_contig.1.cir	alpha-n-arabinofuranosidase	1425	20	0	0.8995	2	P:carbohydrate metabolic process; F:hydrolase activity, hydrolyzing O-glycosyl compounds	EC:3.2.1.0
orf02393_contig.1.cir	protein lplb	987	20	0	0.8305	4	C:integral component of membrane; P:transport; C:plasma membrane; F:transporter activity	-
orf02394_contig.1.cir	abc transporter permease	882	20	1.72219e-170	0.8315	4	C:integral component of membrane; P:transport; C:plasma membrane; F:transporter activity	-
orf02396_contig.1.cir	histidine kinase	1761	20	0	0.7	7	F:phosphorelay sensor kinase activity; P:signal transduction by protein phosphorylation; P:phosphorelay signal transduction system; C:plasma membrane; F:ATP binding; C:integral component of membrane; C:protein histidine kinase complex	-
orf02397_contig.1.cir	abc transporter substrate-binding protein	264	20	2.09176e-15	0.813	2	F:transporter activity; P:transport	-
orf02398_contig.1.cir	abc transporter substrate-binding protein	1329	20	0	0.907	2	F:transporter activity; P:transport	-
orf02399_contig.1.cir	---NA---	126	0			0	-
orf02400_contig.1.cir	family transcriptional regulator	708	20	7.46098e-136	0.8	8	P:regulation of transcription, DNA-templated; P:intracellular signal transduction; F:sequence-specific DNA binding transcription factor activity; F:sequence-specific DNA binding; P:phosphorelay signal transduction system; F:phosphorelay response regulator activity; C:transcription factor complex; P:regulation of transcription, DNA-templated	-
orf02401_contig.1.cir	alpha-galactosidase	2100	20	0	0.562	4	F:alpha-galactosidase activity; P:globoside metabolic process; P:galactose metabolic process; P:glycerolipid metabolic process	EC:3.2.1.22
orf02402_contig.1.cir	alpha-l-fucosidase	2268	20	0	0.8505	2	F:alpha-L-fucosidase activity; P:carbohydrate metabolic process	EC:3.2.1.51
orf02403_contig.1.cir	family transcriptional regulator	891	20	2.32763e-139	0.6175	2	F:DNA binding; P:transcription, DNA-templated	-
orf02405_contig.1.cir	amidohydrolase	831	20	2.38968e-152	0.791	2	P:metabolic process; F:hydrolase activity	-
orf02407_contig.1.cir	altronate oxidoreductase	1494	20	0	0.6675	1	F:oxidoreductase activity	-
orf02408_contig.1.cir	altronate hydrolase	1494	20	0	0.765	1	F:hydro-lyase activity	EC:4.2.1.0
orf02409_contig.1.cir	aldo keto reductase	969	20	6.84616e-163	0.7675	0	-
orf02411_contig.1.cir	alcohol dehydrogenase	1020	20	0	0.8285	3	F:zinc ion binding; F:oxidoreductase activity; P:oxidation-reduction process	-
orf02412_contig.1.cir	hypothetical protein [Paenibacillus sp. UNC217MF]	279	20	3.62528e-26	0.698	1	C:intracellular	-
orf02413_contig.1.cir	dihydrolipoamide dehydrogenase	120	20	1.27241e-15	0.858	10	P:cell redox homeostasis; F:flavin adenine dinucleotide binding; F:dihydrolipoyl dehydrogenase activity; P:gluconeogenesis; P:glycolytic process; P:tricarboxylic acid cycle; P:electron transport; P:glycine metabolic process; P:L-serine metabolic process; P:threonine metabolic process	EC:1.8.1.4
orf02414_contig.1.cir	peptidase m16	264	20	1.70369e-13	0.746	3	F:metal ion binding; F:metalloendopeptidase activity; P:proteolysis	EC:3.4.24.0
orf02416_contig.1.cir	helix-turn-helix domain-containing protein	711	20	5.14006e-129	0.7155	1	F:sequence-specific DNA binding	-
orf02417_contig.1.cir	cystathionine beta-lyase	1233	20	0	0.6855	3	F:pyridoxal phosphate binding; P:biosynthetic process; F:transaminase activity	EC:2.6.1.0
orf02419_contig.1.cir	family transcriptional regulator	606	20	3.92779e-120	0.835	2	P:regulation of transcription, DNA-templated; F:DNA binding	-
orf02420_contig.1.cir	polyketide cyclase	780	20	1.59606e-160	0.797	1	F:binding	-
orf02421_contig.1.cir	membrane protein	1170	20	0	0.687	0	-
orf02422_contig.1.cir	gnat family acetyltransferase	156	20	4.31411e-16	0.7185	1	F:transferase activity	-
orf02425_contig.1.cir	short-chain dehydrogenase	546	20	6.80368e-105	0.7195	2	F:oxidoreductase activity; P:oxidation-reduction process	-
orf02426_contig.1.cir	family transcriptional regulator	384	20	1.43622e-78	0.791	2	P:regulation of transcription, DNA-templated; F:DNA binding	-
orf02427_contig.1.cir	alpha beta hydrolase	921	20	3.67676e-129	0.577	2	F:hydrolase activity; P:metabolic process
orf02428_contig.1.cir	trna 2-selenouridine synthase	132	20	5.50418e-18	0.6365	3	F:tRNA 2-selenouridine synthase activity; P:tRNA seleno-modification; F:transferase activity, transferring selenium-containing groups
orf02431_contig.1.cir	membrane protein	960	20	0	0.554	2	F:chromate transmembrane transporter activity; P:chromate transport
orf02432_contig.1.cir	family transcriptional regulator	579	20	1.84452e-123	0.7405	2	P:regulation of transcription, DNA-templated; F:DNA binding	-
orf02433_contig.1.cir	protoporphyrinogen oxidase	1428	20	1.46001e-179	0.719	2	F:oxidoreductase activity; P:metabolic process	-
orf02434_contig.1.cir	copper amine oxidase domain-containing protein	123	3	6.85273	0.59	0	-
orf02435_contig.1.cir	aldo keto reductase	234	20	4.95825e-44	0.8595	2	F:oxidoreductase activity; P:oxidation-reduction process	-
orf02436_contig.1.cir	aminoglycoside phosphotransferase	741	20	4.61268e-113	0.542	5	F:transferase activity; P:metabolic process; F:transferase activity, transferring phosphorus-containing groups; F:kinase activity; P:phosphorylation
orf02437_contig.1.cir	family transcriptional regulator	420	20	8.57545e-74	0.7955	2	P:regulation of transcription, DNA-templated; F:DNA binding	-
orf02439_contig.1.cir	3-beta hydroxysteroid dehydrogenase	399	20	8.16021e-78	0.8435	0	-
orf02440_contig.1.cir	family transcriptional regulator	1242	20	5.82997e-97	0.5745	5	P:regulation of transcription, DNA-templated; P:transcription, DNA-templated; F:sequence-specific DNA binding; F:sequence-specific DNA binding transcription factor activity; F:DNA binding
orf02442_contig.1.cir	glycosyl hydrolase family 3	576	20	3.14099e-106	0.9035	2	P:carbohydrate metabolic process; F:hydrolase activity, hydrolyzing O-glycosyl compounds	EC:3.2.1.0
orf02443_contig.1.cir	transposase	237	20	2.77687e-45	0.927	3	P:transposition, DNA-mediated; F:transposase activity; F:DNA binding	-
orf02444_contig.1.cir	transposase	795	20	5.02488e-171	0.9005	2	F:nucleic acid binding; P:DNA integration	-
orf02445_contig.1.cir	xylan -beta-xylosidase	768	20	4.14352e-110	0.69	4	F:hydrolase activity, hydrolyzing O-glycosyl compounds; F:DNA binding; P:transcription, DNA-templated; P:carbohydrate metabolic process	EC:3.2.1.0
orf02446_contig.1.cir	transposase	795	20	1.23423e-171	0.9005	2	F:nucleic acid binding; P:DNA integration	-
orf02447_contig.1.cir	transposase	237	20	2.77687e-45	0.927	3	P:transposition, DNA-mediated; F:transposase activity; F:DNA binding	-
orf02448_contig.1.cir	xylan -beta-xylosidase	615	20	6.92115e-89	0.683	7	P:regulation of transcription, DNA-templated; F:hydrolase activity, hydrolyzing O-glycosyl compounds; P:carbohydrate metabolic process; F:sequence-specific DNA binding transcription factor activity; F:sequence-specific DNA binding; C:transcription factor complex; P:regulation of transcription, DNA-templated	EC:3.2.1.0
orf02449_contig.1.cir	mfs transporter	1293	20	1.02537e-105	0.533	2	C:integral component of membrane; P:transmembrane transport
orf02450_contig.1.cir	beta-glucosidase	2229	20	0	0.7865	5	F:xylan 1,4-beta-xylosidase activity; F:beta-glucosidase activity; P:starch metabolic process; P:sucrose metabolic process; P:nucleotide metabolic process	EC:3.2.1.37; EC:3.2.1.21
orf02451_contig.1.cir	family transcriptional regulator	924	20	2.89459e-129	0.7755	5	P:regulation of transcription, DNA-templated; F:sequence-specific DNA binding transcription factor activity; F:sequence-specific DNA binding; C:transcription factor complex; P:regulation of transcription, DNA-templated	-
orf02452_contig.1.cir	oxidoreductase	756	20	3.20336e-113	0.8005	5	P:oxidation-reduction process; F:3-oxoacyl-[acyl-carrier-protein] reductase (NADPH) activity; C:fatty acid synthase complex; P:fatty acid biosynthetic process; P:acyl-carrier-protein biosynthetic process	EC:1.1.1.100
orf02454_contig.1.cir	family transcriptional regulator	393	20	8.58006e-36	0.616	2	P:regulation of transcription, DNA-templated; F:DNA binding
orf02455_contig.1.cir	patatin	855	20	1.85348e-118	0.511	2	P:lipid metabolic process; P:metabolic process
orf02456_contig.1.cir	---NA---	144	0			0	-
orf02457_contig.1.cir	family protein	861	20	1.45312e-160	0.5775	0	-
orf02458_contig.1.cir	family transcriptional regulator	384	20	2.24936e-60	0.5715	1	P:transcription, DNA-templated	-
orf02459_contig.1.cir	chromosome segregation protein smc	1179	20	1.59313e-24	0.472	3	P:metabolic process; F:nucleotide binding; F:nucleoside-triphosphatase activity
orf02460_contig.1.cir	sugar abc transporter permease	747	20	0.776344	0.494	28	F:transferase activity; P:signal transduction by protein phosphorylation; C:integral component of membrane; P:phosphorylation; F:nucleotide binding; F:ATP binding; F:kinase activity; P:signal transduction; P:phosphorelay signal transduction system; F:signal transducer activity; F:phosphorelay sensor kinase activity; C:plasma membrane; C:membrane; P:transport; F:transporter activity; F:metal ion b…
orf02461_contig.1.cir	hypothetical protein [Paenibacillus pinihumi]	1011	1	5.84023	0.47	0	-
orf02462_contig.1.cir	gcn5 family acetyltransferase	915	20	5.79029e-161	0.761	1	F:transferase activity	-
orf02463_contig.1.cir	pilus biosynthesis protein	465	14	5.66212e-17	0.480714	5	F:ATP binding; P:metabolic process; F:nucleotide binding; F:nucleoside-triphosphatase activity; P:transport
orf02464_contig.1.cir	gcn5 family acetyltransferase	228	20	2.03047e-06	0.5235	3	F:transferase activity; P:metabolic process; F:N-acetyltransferase activity
orf02465_contig.1.cir	cell wall surface repeat-containing protein	5619	20	0	0.647	3	F:hydrolase activity, hydrolyzing O-glycosyl compounds; F:carbohydrate binding; P:carbohydrate catabolic process	EC:3.2.1.0
orf02466_contig.1.cir	family transcriptional regulator	159	8	1.2816	0.56125	4	P:regulation of transcription, DNA-templated; P:transcription, DNA-templated; F:sequence-specific DNA binding transcription factor activity; F:DNA binding
orf02467_contig.1.cir	pectin esterase	144	20	0.396733	0.511	9	C:cell wall; P:cell wall modification; P:metabolic process; F:pectinesterase activity; P:mannosylation; C:membrane; P:protein O-linked glycosylation; F:transferase activity, transferring hexosyl groups; F:mannosyltransferase activity
orf02468_contig.1.cir	hypothetical protein [Paenibacillus assamensis]	123	1	4.90942	0.6	0	-
orf02469_contig.1.cir	---NA---	150	0			0	-
orf02470_contig.1.cir	glucuronate isomerase	1482	20	0	0.746	3	P:glucuronate catabolic process; F:glucuronate isomerase activity; F:isomerase activity
orf02472_contig.1.cir	dioxygenase	1614	20	0	0.784	3	F:oxidoreductase activity, acting on the CH-OH group of donors, NAD or NADP as acceptor; P:oxidation-reduction process; F:coenzyme binding	EC:1.1.1.0
orf02473_contig.1.cir	mannonate dehydratase	1077	20	0	0.946	2	F:mannonate dehydratase activity; P:glucuronate catabolic process	EC:4.2.1.8
orf02475_contig.1.cir	transcriptional regulator	669	20	3.20675e-113	0.8125	5	P:regulation of transcription, DNA-templated; F:sequence-specific DNA binding transcription factor activity; F:DNA binding; C:transcription factor complex; P:regulation of transcription, DNA-templated	-
orf02476_contig.1.cir	nadh:flavin oxidoreductase	1107	20	2.65329e-178	0.636	4	P:oxidation-reduction process; F:oxidoreductase activity; F:catalytic activity; F:FMN binding
orf02477_contig.1.cir	family transcriptional regulator	684	20	1.45711e-74	0.74	1	P:transcription, DNA-templated	-
orf02479_contig.1.cir	manganese catalase	846	20	0	0.7325	6	P:oxidation-reduction process; F:catalase activity; P:tryptophan metabolic process; P:peroxidase reaction; P:response to oxidative stress; P:methane metabolic process	EC:1.11.1.6
orf02481_contig.1.cir	zinc abc transporter substrate-binding protein	1011	20	8.95134e-145	0.754	1	P:transport	-
orf02482_contig.1.cir	cobalamin biosynthesis protein	1182	20	0	0.8605	0	-
orf02483_contig.1.cir	manganese abc transporter atp-binding protein	738	20	1.13106e-100	0.6965	3	F:nucleoside-triphosphatase activity; F:nucleotide binding; P:metabolic process	EC:3.6.1.15
orf02485_contig.1.cir	manganese abc transporter substrate-binding protein	861	20	7.7199e-95	0.5785	6	F:ATP binding; C:integral component of membrane; F:ATPase activity, coupled to transmembrane movement of substances; C:membrane; P:transmembrane transport; P:transport
orf02487_contig.1.cir	manganese abc transporter substrate-binding protein	1017	20	3.32322e-130	0.704	4	F:metal ion binding; P:cell adhesion; P:metal ion transport; P:transport
orf02488_contig.1.cir	spore gernimation protein	1479	20	0	0.6685	2	P:spore germination; C:integral component of membrane
orf02491_contig.1.cir	ger c family germination protein	1116	20	1.18051e-74	0.494	2	P:spore germination; C:membrane
orf02492_contig.1.cir	spore germination protein	1134	20	1.75767e-89	0.5365	2	P:spore germination; C:integral component of membrane
orf02493_contig.1.cir	fggy-like carbohydrate kinase	897	20	9.69762e-103	0.673	1	F:transferase activity, transferring phosphorus-containing groups	-
orf02494_contig.1.cir	carbohydrate fggy-like protein	513	20	9.43181e-29	0.558	5	F:kinase activity; P:phosphorylation; P:carbohydrate metabolic process; F:phosphotransferase activity, alcohol group as acceptor; F:sedoheptulokinase activity
orf02495_contig.1.cir	amine oxidase	1326	20	0	0.827	4	P:regulation of transcription, DNA-templated; F:oxidoreductase activity; F:DNA binding; P:oxidation-reduction process	-
orf02496_contig.1.cir	conserved domain histidine-rich	411	20	6.9021e-40	0.6565	0	-
orf02498_contig.1.cir	hypothetical protein [Paenibacillus fonticola]	186	20	2.74346e-21	0.65	0	-
orf02499_contig.1.cir	hypothetical protein [Paenibacillus sp. OSY-SE]	126	1	9.80324	0.5	0	-
orf02501_contig.1.cir	photosynthesis system ii assembly factor ycf48 family protein	1284	20	3.67305e-124	0.5855	0	-
orf02504_contig.1.cir	peptidoglycan n-acetylglucosamine deacetylase	1032	20	5.71645e-88	0.6795	3	F:hydrolase activity, acting on carbon-nitrogen (but not peptide) bonds; P:carbohydrate metabolic process; F:catalytic activity
orf02505_contig.1.cir	coagulation factor 5 8 type domain-containing protein	138	10	2.40509	0.497	1	P:cell adhesion
orf02507_contig.1.cir	lactate dehydrogenase	930	20	3.50689e-180	0.879	6	C:cytoplasm; P:glycolytic process; F:L-lactate dehydrogenase activity; P:oxidation-reduction process; P:gluconeogenesis; P:cysteine metabolic process	EC:1.1.1.27
orf02509_contig.1.cir	transcriptional regulator	1107	20	0	0.7835	0	-
orf02510_contig.1.cir	recombinase	915	20	6.72601e-163	0.8635	3	F:DNA binding; P:DNA integration; P:DNA recombination	-
orf02511_contig.1.cir	multidrug abc transporter atp-binding protein	114	2	4.29488	0.58	10	F:ATPase activity, coupled to transmembrane movement of substances; C:integral component of membrane; P:transport; P:obsolete ATP catabolic process; F:nucleotide binding; F:nucleoside-triphosphatase activity; F:ATP binding; F:ATPase activity; P:transmembrane transport; P:metabolic process
orf02512_contig.1.cir	cellulose -beta-cellobiosidase	522	20	1.60572e-41	0.5415	13	C:cell wall; P:cell adhesion; F:collagen binding; P:substituted mannan metabolic process; F:cellulase activity; P:carbohydrate metabolic process; F:mannan endo-1,4-beta-mannosidase activity; F:hydrolase activity, hydrolyzing O-glycosyl compounds; F:cellulose binding; F:carbohydrate binding; P:cellulose catabolic process; F:hydrolase activity; F:catalytic activity
orf02513_contig.1.cir	hypothetical protein [Paenibacillus alvei]	768	20	7.06081e-66	0.568	0	-
orf02514_contig.1.cir	hypothetical protein [Paenibacillus sp. FSL R5-0912]	279	20	1.355e-21	0.6245	0	-
orf02517_contig.1.cir	protein	1236	20	2.22821e-121	0.6225	2	F:chromate transmembrane transporter activity; P:chromate transport
orf02518_contig.1.cir	hypothetical protein [Paenibacillus panacisoli]	1878	20	0	0.595	2	P:transport; F:transporter activity
orf02519_contig.1.cir	transporter	1227	20	0	0.7895	4	C:integral component of membrane; C:plasma membrane; P:transmembrane transport; F:transporter activity	-
orf02522_contig.1.cir	sugar abc transporter permease	834	20	1.44949e-165	0.8395	4	C:integral component of membrane; C:plasma membrane; F:transporter activity; P:carbohydrate transport	-
orf02523_contig.1.cir	amino acid abc transporter permease	975	20	7.7827e-166	0.821	4	C:integral component of membrane; C:plasma membrane; F:transporter activity; P:carbohydrate transport	-
orf02526_contig.1.cir	abc transporter substrate-binding protein	1467	20	0	0.915	2	P:carbohydrate transport; F:transporter activity	-
orf02527_contig.1.cir	sigma-70 region 2	129	1	1.98664	0.52	6	P:regulation of transcription, DNA-templated; P:DNA-templated transcription, initiation; P:transcription, DNA-templated; F:sigma factor activity; F:sequence-specific DNA binding transcription factor activity; F:DNA binding
orf02528_contig.1.cir	---NA---	117	0			0	-
orf02530_contig.1.cir	fe-s oxidoreductase	963	20	1.10514e-169	0.837	4	F:4 iron, 4 sulfur cluster binding; F:transferase activity; F:metal ion binding; P:metabolic process	-
orf02531_contig.1.cir	methyl-accepting chemotaxis sensory transducer	1515	20	9.0908e-179	0.695	4	F:signal transducer activity; C:membrane; P:signal transduction; P:chemotaxis
orf02533_contig.1.cir	dna-binding regulatory family protein	825	20	3.42476e-129	0.8295	3	C:cytoplasm; P:regulation of transcription, DNA-templated; F:DNA binding	-
orf02535_contig.1.cir	gnat family acetyltransferase	510	20	1.62024e-48	0.6505	2	P:metabolic process; F:N-acetyltransferase activity
orf02537_contig.1.cir	integrase	1083	20	0	0.9145	3	F:DNA binding; P:DNA integration; P:DNA recombination	-
orf02539_contig.1.cir	molybdopterin-guanine dinucleotide biosynthesis protein	558	20	7.33501e-40	0.547	2	F:GTP binding; P:Mo-molybdopterin cofactor biosynthetic process
orf02540_contig.1.cir	molybdenum cofactor biosynthesis protein	1272	20	0	0.749	1	P:Mo-molybdopterin cofactor biosynthetic process	-
orf02541_contig.1.cir	MULTISPECIES: hypothetical protein [Paenibacillus]	342	20	1.11522e-27	0.5965	0	-
orf02543_contig.1.cir	diguanylate cyclase	933	20	4.1079e-156	0.7785	5	P:oxidation-reduction process; F:dihydroorotate oxidase activity; P:'de novo' UMP biosynthetic process; P:'de novo' pyrimidine nucleobase biosynthetic process; C:cytoplasm	EC:1.3.3.1
orf02545_contig.1.cir	diguanylate cyclase	699	20	1.53465e-98	0.7385	3	F:binding; F:oxidoreductase activity; P:single-organism metabolic process	-
orf02547_contig.1.cir	chitooligosaccharide deacetylase	837	20	3.85785e-97	0.703	1	F:catalytic activity	-
orf02548_contig.1.cir	3d domain protein	705	20	1.14979e-85	0.6935	4	F:hydrolase activity, hydrolyzing O-glycosyl compounds; P:peptidoglycan turnover; P:cell wall macromolecule catabolic process; C:outer membrane
orf02549_contig.1.cir	glutamine abc transporter atp-binding protein	723	20	7.23947e-143	0.9045	3	P:obsolete ATP catabolic process; F:ATP binding; F:ATPase activity	EC:3.6.1.3
orf02550_contig.1.cir	arginine abc transporter permease	663	20	1.04398e-109	0.8505	4	C:integral component of membrane; P:transport; C:plasma membrane; F:transporter activity	-
orf02552_contig.1.cir	amino acid abc transporter	882	20	1.38464e-107	0.8065	3	P:transport; C:outer membrane-bounded periplasmic space; F:transporter activity	-
orf02556_contig.1.cir	cyclomaltodextrinase	1749	20	0	0.844	4	F:cyclomaltodextrinase activity; F:cation binding; P:starch metabolic process; P:sucrose metabolic process	EC:3.2.1.54
orf02557_contig.1.cir	glycogen synthase	1437	20	0	0.814	4	P:glycogen biosynthetic process; F:starch synthase activity; P:starch metabolic process; P:sucrose metabolic process	EC:2.4.1.21
orf02559_contig.1.cir	#NAME?	2001	20	0	0.834	7	F:hydrolase activity, hydrolyzing O-glycosyl compounds; P:glycogen biosynthetic process; F:cation binding; F:1,4-alpha-glucan branching enzyme activity; F:nucleotidyltransferase activity; P:starch metabolic process; P:sucrose metabolic process	EC:3.2.1.0; EC:2.4.1.18; EC:2.7.7.0
orf02560_contig.1.cir	glucose-1-phosphate adenylyltransferase	1221	20	0	0.7935	5	P:glycogen biosynthetic process; F:ATP binding; F:glucose-1-phosphate adenylyltransferase activity; P:starch metabolic process; P:sucrose metabolic process	EC:2.7.7.27
orf02562_contig.1.cir	gcn5 family acetyltransferase	561	20	3.52506e-50	0.61	3	F:transferase activity; P:metabolic process; F:N-acetyltransferase activity
orf02563_contig.1.cir	histidine kinase	1482	20	0	0.782	7	F:phosphorelay sensor kinase activity; P:signal transduction by protein phosphorylation; P:phosphorelay signal transduction system; C:plasma membrane; F:ATP binding; C:integral component of membrane; C:protein histidine kinase complex	-
orf02564_contig.1.cir	chemotaxis protein	699	20	1.0302e-154	0.9605	6	P:regulation of transcription, DNA-templated; P:intracellular signal transduction; P:phosphorelay signal transduction system; F:DNA binding; F:phosphorelay response regulator activity; P:regulation of transcription, DNA-templated	-
orf02565_contig.1.cir	repeat domain in bradyrhizobium and shewanella family protein	1248	20	2.11673e-128	0.652	0	-
orf02566_contig.1.cir	phosphonate abc transporter atp-binding protein	726	20	1.21039e-112	0.738	3	P:obsolete ATP catabolic process; F:ATP binding; F:ATPase activity	EC:3.6.1.3
orf02567_contig.1.cir	mfs transporter	1209	20	1.58981e-150	0.7145	2	C:membrane; P:transport	-
orf02569_contig.1.cir	family transcriptional regulator	930	20	1.09913e-94	0.6655	4	P:regulation of transcription, DNA-templated; P:transcription, DNA-templated; F:sequence-specific DNA binding transcription factor activity; F:DNA binding
orf02571_contig.1.cir	had family hydrolase	768	20	2.93381e-112	0.77	2	F:hydrolase activity; P:metabolic process
orf02573_contig.1.cir	hypothetical protein [Paenibacillus sp. FSL H8-237]	573	20	8.02693e-66	0.6775	0	-
orf02575_contig.1.cir	dna topoisomerase iii	2421	20	0	0.8325	4	F:DNA topoisomerase type I activity; F:DNA binding; C:chromosome; P:DNA topological change	EC:5.99.1.2
orf02576_contig.1.cir	glutamate synthase	1488	20	0	0.877	8	P:glutamate biosynthetic process; F:flavin adenine dinucleotide binding; F:glutamate synthase (NADH) activity; F:iron-sulfur cluster binding; F:transferase activity; F:glutamate synthase (NADPH) activity; P:oxidation-reduction process; P:electron transport	EC:1.4.1.14; EC:1.4.1.13
orf02578_contig.1.cir	dihydrofolate reductase	486	20	7.08579e-77	0.798	9	P:tetrahydrofolate biosynthetic process; P:oxidation-reduction process; P:nucleotide biosynthetic process; P:one-carbon metabolic process; P:glycine biosynthetic process; F:dihydrofolate reductase activity; F:NADP binding; P:dihydrofolate biosynthetic process; P:folic acid biosynthetic process	EC:1.5.1.3
orf02579_contig.1.cir	thymidylate synthase	795	20	5.12663e-180	0.933	6	F:thymidylate synthase activity; P:methylation; P:dTTP biosynthetic process; P:dTMP biosynthetic process; C:cytoplasm; P:pyrimidine nucleobase metabolic process	EC:2.1.1.45
orf02581_contig.1.cir	dihydrolipoamide dehydrogenase	1422	20	0	0.9295	10	P:cell redox homeostasis; F:flavin adenine dinucleotide binding; F:dihydrolipoyl dehydrogenase activity; P:gluconeogenesis; P:glycolytic process; P:tricarboxylic acid cycle; P:electron transport; P:glycine metabolic process; P:L-serine metabolic process; P:threonine metabolic process	EC:1.8.1.4
orf02582_contig.1.cir	dienelactone hydrolase	1641	20	0	0.717	2	F:transferase activity, transferring acyl groups; P:metabolic process	-
orf02585_contig.1.cir	2-oxoisovalerate dehydrogenase	978	20	0	0.961	6	P:oxidation-reduction process; F:3-methyl-2-oxobutanoate dehydrogenase (2-methylpropanoyl-transferring) activity; P:isoleucine catabolic process; P:leucine catabolic process; P:valine catabolic process; C:3-methyl-2-oxobutanoate dehydrogenase (lipoamide) complex	EC:1.2.4.4
orf02588_contig.1.cir	pyruvate dehydrogenase	1068	20	0	0.926	9	P:glycolytic process; F:pyruvate dehydrogenase (acetyl-transferring) activity; F:thiamine pyrophosphate binding; P:oxidation-reduction process; P:gluconeogenesis; P:isoleucine biosynthetic process; P:leucine biosynthetic process; P:valine biosynthetic process; C:pyruvate dehydrogenase complex	EC:1.2.4.1
orf02589_contig.1.cir	multidrug transporter	141	1	0.259525	0.62	0	-
orf02590_contig.1.cir	enterochelin esterase	729	20	4.24492e-136	0.8625	0	-
orf02591_contig.1.cir	membrane protein	621	20	8.09839e-84	0.7265	0	-
orf02593_contig.1.cir	thiamine pyrophosphokinase	645	20	1.2418e-93	0.789	6	P:thiamine diphosphate biosynthetic process; P:thiamine metabolic process; F:thiamine diphosphokinase activity; F:kinase activity; P:phosphorylation; F:ATP binding	EC:2.7.6.2
orf02594_contig.1.cir	hydrolase	549	20	1.66046e-81	0.7675	0	-
orf02595_contig.1.cir	family transcriptional regulator	687	20	9.02878e-53	0.662	1	P:regulation of cellular process	-
orf02597_contig.1.cir	f0f1-type atp synthase	996	20	1.207e-121	0.6645	0	-
orf02599_contig.1.cir	conserved domain protein	552	20	3.67069e-63	0.6425	0	-
orf02601_contig.1.cir	histidinol phosphatase	426	14	0.00109496	0.43	3	P:molybdopterin cofactor biosynthetic process; P:Mo-molybdopterin cofactor biosynthetic process; C:collagen trimer
orf02602_contig.1.cir	atpase and permease components	486	20	5.45731e-72	0.768	0	-
orf02604_contig.1.cir	membrane protein	2028	20	0	0.655	0	-
orf02605_contig.1.cir	pilus assembly protein	1827	20	0	0.6875	4	F:ATP binding; P:transport; F:hydrolase activity; P:metabolic process
orf02606_contig.1.cir	aaa domain protein	828	20	1.24154e-28	0.4785	0	-
orf02608_contig.1.cir	MULTISPECIES: hypothetical protein [Paenibacillus]	726	20	1.57675e-62	0.585	0	-
orf02609_contig.1.cir	flagellar basal body p-ring biosynthesis protein	948	20	4.78609e-87	0.6575	0	-
orf02611_contig.1.cir	serine threonine protein kinase	1521	20	2.88963e-117	0.573	1	F:transferase activity, transferring phosphorus-containing groups	-
orf02613_contig.1.cir	sam-dependent methyltransferase	1140	20	5.18933e-142	0.7125	1	F:transferase activity	-
orf02615_contig.1.cir	cell division protein	369	20	6.76871e-50	0.7685	2	F:methyltransferase activity; P:methylation	EC:2.1.1.0
orf02617_contig.1.cir	endonuclease iv	861	20	7.56856e-123	0.703	5	P:DNA metabolic process; F:metal ion binding; F:endonuclease activity; P:cellular response to DNA damage stimulus; P:nucleic acid phosphodiester bond hydrolysis	-
orf02618_contig.1.cir	formamidopyrimidine-dna glycosylase	816	20	3.93179e-116	0.729	5	F:metal ion binding; F:hydrolase activity, hydrolyzing N-glycosyl compounds; F:DNA binding; F:DNA-(apurinic or apyrimidinic site) lyase activity; P:base-excision repair	EC:3.2.2.0; EC:4.2.99.18
orf02620_contig.1.cir	had family hydrolase	801	20	7.91688e-102	0.7	2	F:hydrolase activity; P:metabolic process
orf02622_contig.1.cir	ribonuclease z	939	20	8.21822e-161	0.83	5	P:tRNA 3'-trailer cleavage; P:RNA phosphodiester bond hydrolysis, endonucleolytic; F:zinc ion binding; F:3'-tRNA processing endoribonuclease activity; P:regulation of RNA metabolic process	-
orf02623_contig.1.cir	methionine synthase	3438	20	0	0.8955	8	P:pteridine-containing compound metabolic process; F:methionine synthase activity; C:intracellular; F:cobalamin binding; F:S-adenosylmethionine-homocysteine S-methyltransferase activity; P:methionine biosynthetic process; P:methylation; F:zinc ion binding	EC:2.1.1.13; EC:2.1.1.10
orf02625_contig.1.cir	haloacid dehalogenase	804	20	1.35412e-125	0.753	2	F:hydrolase activity; P:metabolic process
orf02626_contig.1.cir	conserved domain protein	516	20	4.01235e-49	0.611	0	-
orf02627_contig.1.cir	upf0291 protein	177	20	4.92929e-20	0.7235	1	C:cytoplasm
orf02628_contig.1.cir	peptidoglycan-binding protein	393	20	2.24135e-21	0.554	1	P:cell wall macromolecule catabolic process
orf02629_contig.1.cir	xre family transcriptional regulator	627	20	1.26401e-134	0.951	7	P:DNA repair; P:SOS response; P:DNA replication; F:DNA binding; P:proteolysis; F:serine-type endopeptidase activity; P:negative regulation of transcription, DNA-templated	EC:3.4.21.0
orf02630_contig.1.cir	MULTISPECIES: hypothetical protein [Paenibacillus]	873	20	2.4291e-143	0.766	0	-
orf02632_contig.1.cir	thioredoxin reductase	1047	20	0	0.8635	5	F:flavin adenine dinucleotide binding; F:ferredoxin-NADP+ reductase activity; P:oxidation-reduction process; F:NADP binding; P:electron transport	EC:1.18.1.2
orf02633_contig.1.cir	hypothetical protein [Paenibacillus sp. DMB20]	189	20	9.40265e-19	0.756	0	-
orf02635_contig.1.cir	major facilitator transporter	477	9	8.87681e-05	0.454444	5	C:integral component of membrane; C:membrane; P:transmembrane transport; P:transport; C:plasma membrane
orf02636_contig.1.cir	hypothetical protein [Paenibacillus pasadenensis]	498	20	2.8916e-22	0.5415	0	-
orf02637_contig.1.cir	glutamine synthetase	1329	20	0	0.951	6	C:cytoplasm; F:glutamate-ammonia ligase activity; P:nitrogen fixation; F:ATP binding; P:glutamine biosynthetic process; P:peptidoglycan biosynthetic process	EC:6.3.1.2
orf02638_contig.1.cir	transcriptional regulator	387	20	6.74819e-77	0.963	2	P:regulation of transcription, DNA-templated; F:DNA binding	-
orf02639_contig.1.cir	aluminum resistance protein	1254	20	0	0.874	3	P:metabolic process; F:pyridoxal phosphate binding; F:catalytic activity	-
orf02640_contig.1.cir	gtp-binding protein	1287	20	0	0.8155	4	P:obsolete GTP catabolic process; F:GTPase activity; C:cytoplasm; F:GTP binding	-
orf02643_contig.1.cir	atpase aaa	1002	20	0	0.876	3	F:nucleoside-triphosphatase activity; P:metabolic process; F:ATP binding	EC:3.6.1.15
orf02644_contig.1.cir	membrane associated protein	600	20	7.01017e-66	0.7545	0	-
orf02645_contig.1.cir	hypothetical protein [Paenibacillus sp. GD11]	573	20	9.58404e-101	0.836	0	-
orf02646_contig.1.cir	penicillin-binding protein	2646	20	0	0.7475	6	F:peptidase activity; F:transferase activity, transferring pentosyl groups; F:penicillin binding; P:peptidoglycan biosynthetic process; P:proteolysis; P:response to antibiotic	EC:2.4.2.0
orf02647_contig.1.cir	rna-binding protein hfq	234	20	1.45895e-46	0.97	3	P:regulation of transcription, DNA-templated; F:RNA binding; P:response to stress	-
orf02648_contig.1.cir	trna delta -isopentenylpyrophosphate transferase	984	20	1.86503e-176	0.823	3	F:tRNA dimethylallyltransferase activity; F:ATP binding; P:tRNA processing	EC:2.5.1.75
orf02649_contig.1.cir	sam-dependent methyltransferase	732	20	1.52209e-100	0.7405	2	F:transferase activity; P:metabolic process	-
orf02651_contig.1.cir	dna mismatch repair protein	2175	20	0	0.72	3	F:heterocyclic compound binding; F:organic cyclic compound binding; P:DNA repair	-
orf02654_contig.1.cir	dna mismatch repair protein	2790	20	0	0.807	4	F:ATP binding; F:damaged DNA binding; P:mismatch repair; F:mismatched DNA binding	-
orf02656_contig.1.cir	phage phieco32-like ligase-type 2 family protein	1635	20	4.21e-80	0.534	0	-
orf02657_contig.1.cir	spore coat protein	549	20	5.17319e-82	0.8605	1	C:viral capsid	-
orf02660_contig.1.cir	membrane protein	981	20	2.26714e-130	0.734	0	-
orf02661_contig.1.cir	abc transporter permease	840	20	5.28174e-117	0.7215	1	C:membrane	-
orf02663_contig.1.cir	spermidine putrescine abc transporter atp-binding protein	786	20	1.04238e-128	0.8425	4	P:obsolete ATP catabolic process; F:ATP binding; P:polyamine transmembrane transport; F:polyamine-transporting ATPase activity	EC:3.6.3.31
orf02665_contig.1.cir	abc transporter substrate-binding protein	999	20	2.35898e-177	0.8555	0	-
orf02667_contig.1.cir	peptidase m32	1518	20	0	0.7735	2	P:proteolysis; F:metallocarboxypeptidase activity	EC:3.4.17.0
orf02668_contig.1.cir	carbonic anhydrase	585	20	1.90019e-103	0.8675	4	F:zinc ion binding; F:carbonate dehydratase activity; P:one-carbon metabolic process; P:nitrogen compound metabolic process	EC:4.2.1.1
orf02670_contig.1.cir	pyruvate kinase	189	20	0.134752	0.5565	8	F:kinase activity; F:potassium ion binding; F:pyruvate kinase activity; P:phosphorylation; F:transferase activity; F:magnesium ion binding; F:catalytic activity; P:glycolytic process
orf02671_contig.1.cir	family transcriptional regulator	261	20	1.5626e-19	0.658	5	P:regulation of transcription, DNA-templated; P:transcription, DNA-templated; F:sequence-specific DNA binding; F:sequence-specific DNA binding transcription factor activity; F:DNA binding
orf02672_contig.1.cir	family transcriptional regulator	222	20	1.57219e-26	0.778	5	P:regulation of transcription, DNA-templated; F:sequence-specific DNA binding transcription factor activity; F:sequence-specific DNA binding; C:transcription factor complex; P:regulation of transcription, DNA-templated	-
orf02673_contig.1.cir	MULTISPECIES: hypothetical protein [Paenibacillus]	210	1	3.50665	0.61	0	-
orf02677_contig.1.cir	glycoside hydrolase	3474	20	0	0.77	2	P:carbohydrate metabolic process; F:hydrolase activity, hydrolyzing O-glycosyl compounds	EC:3.2.1.0
orf02678_contig.1.cir	alpha-glucuronidase	2058	20	0	0.735	2	F:hydrolase activity, hydrolyzing O-glycosyl compounds; P:carbohydrate metabolic process	EC:3.2.1.0
orf02679_contig.1.cir	sugar abc transporter atp-binding protein	867	20	4.19402e-99	0.737	1	C:membrane	-
orf02680_contig.1.cir	sugar abc transporter permease	876	20	1.50523e-104	0.6655	1	C:membrane	-
orf02681_contig.1.cir	abc transporter substrate-binding protein	1308	20	5.14925e-60	0.4875	2	P:transport; F:transporter activity
orf02682_contig.1.cir	family transcriptional regulator	1017	20	4.57166e-48	0.491	8	P:regulation of transcription, DNA-templated; P:phosphorelay signal transduction system; P:intracellular signal transduction; F:phosphorelay response regulator activity; P:transcription, DNA-templated; F:sequence-specific DNA binding; F:sequence-specific DNA binding transcription factor activity; F:DNA binding
orf02683_contig.1.cir	sensor with hamp domain protein	1764	20	9.7802e-78	0.4975	14	F:transferase activity; P:signal transduction by protein phosphorylation; C:integral component of membrane; P:phosphorylation; F:nucleotide binding; F:ATP binding; F:kinase activity; P:signal transduction; P:phosphorelay signal transduction system; F:signal transducer activity; F:phosphorelay sensor kinase activity; C:plasma membrane; C:membrane; F:transferase activity, transferring phosphorus-co…
orf02684_contig.1.cir	endoribonuclease l-psp	411	20	3.56873e-70	0.73	2	F:deaminase activity; P:metabolic process
orf02685_contig.1.cir	transposase is200-family protein	303	20	1.90244e-64	0.953	3	P:transposition, DNA-mediated; F:transposase activity; F:DNA binding	-
orf02686_contig.1.cir	transposase	795	20	1.23423e-171	0.9005	2	F:nucleic acid binding; P:DNA integration	-
orf02687_contig.1.cir	transposase	237	20	2.77687e-45	0.927	3	P:transposition, DNA-mediated; F:transposase activity; F:DNA binding	-
orf02689_contig.1.cir	prevent-host-death protein	570	20	4.18216e-126	0.7225	2	P:nucleic acid phosphodiester bond hydrolysis; F:endonuclease activity
orf02691_contig.1.cir	mutator family transposase	177	9	4.58843e-14	0.561111	8	P:cellular response to DNA damage stimulus; P:double-strand break repair via nonhomologous end joining; P:DNA repair; P:DNA recombination; F:double-stranded DNA binding; F:DNA binding; F:transposase activity; P:transposition, DNA-mediated
orf02692_contig.1.cir	---NA---	129	0			0	-
orf02693_contig.1.cir	glycosyltransferase	1068	20	3.24362e-176	0.5815	1	F:catalytic activity	-
orf02694_contig.1.cir	glycosyl transferase family 1	1161	20	0	0.669	2	P:biosynthetic process; F:transferase activity	-
orf02696_contig.1.cir	mannose-1-phosphate guanylyltransferase	1041	20	0	0.624	2	F:nucleotidyltransferase activity; P:biosynthetic process	EC:2.7.7.0
orf02698_contig.1.cir	secreted protein	855	20	3.44449e-125	0.68	0	-
orf02699_contig.1.cir	heme abc transporter atp-binding protein	1557	20	0	0.935	3	P:obsolete ATP catabolic process; F:ATP binding; F:ATPase activity	EC:3.6.1.3
orf02701_contig.1.cir	transcriptional regulator	603	20	3.18474e-71	0.6685	1	P:transcription, DNA-templated	-
orf02702_contig.1.cir	mfs transporter	1494	20	0	0.7895	3	C:integral component of membrane; C:plasma membrane; P:transmembrane transport	-
orf02704_contig.1.cir	iron-sulfur cluster biosynthesis family protein	324	20	4.02691e-41	0.7685	0	-
orf02705_contig.1.cir	nitrite reductase	312	20	2.68913e-38	0.7065	2	P:single-organism metabolic process; F:oxidoreductase activity	-
orf02708_contig.1.cir	nitrite reductase	2418	20	0	0.6885	2	F:heterocyclic compound binding; F:organic cyclic compound binding	-
orf02709_contig.1.cir	dna polymerase	1419	20	0	0.75	3	F:RNA-directed DNA polymerase activity; P:RNA-dependent DNA replication; F:RNA binding	EC:2.7.7.49
orf02710_contig.1.cir	elongation factor g	2025	20	0	0.748	4	P:organic substance metabolic process; P:primary metabolic process; F:nucleotide binding; P:cellular metabolic process	-
orf02712_contig.1.cir	endoribonuclease l-psp	459	20	1.92772e-86	0.8095	0	-
orf02713_contig.1.cir	acetylornithine deacetylase	1191	20	3.81525e-134	0.524	0	-
orf02714_contig.1.cir	amino acid aldolase	1092	20	1.38939e-169	0.608	0	-
orf02717_contig.1.cir	glycoside hydrolase	3123	20	0	0.6585	1	F:hydrolase activity	-
orf02719_contig.1.cir	abc transporter permease	894	20	3.61628e-141	0.8475	4	C:integral component of membrane; P:transport; C:plasma membrane; F:transporter activity	-
orf02722_contig.1.cir	sugar abc transporter permease	876	20	5.67494e-135	0.747	1	C:membrane	-
orf02723_contig.1.cir	abc transporter substrate-binding protein	1317	20	0	0.728	2	P:transport; F:transporter activity
orf02724_contig.1.cir	family transcriptional regulator	1503	20	1.93393e-126	0.575	1	P:cellular process	-
orf02725_contig.1.cir	histidine kinase	1755	20	4.67612e-175	0.6225	1	P:cellular process	-
orf02727_contig.1.cir	oxidoreductase	753	20	9.11415e-113	0.8005	2	F:oxidoreductase activity; P:oxidation-reduction process	-
orf02729_contig.1.cir	family transcriptional regulator	645	20	3.89146e-77	0.7265	1	P:transcription, DNA-templated	-
orf02730_contig.1.cir	sulfurase	741	20	6.33601e-117	0.7685	4	P:metabolic process; F:molybdenum ion binding; F:pyridoxal phosphate binding; F:catalytic activity	-
orf02731_contig.1.cir	branched-chain amino acid aminotransferase	1071	20	0	0.828	6	F:L-leucine transaminase activity; P:isoleucine biosynthetic process; F:L-valine transaminase activity; P:valine biosynthetic process; F:L-isoleucine transaminase activity; P:leucine biosynthetic process	EC:2.6.1.42
orf02732_contig.1.cir	lipase	789	20	1.5016e-115	0.72	2	P:lipid metabolic process; F:triglyceride lipase activity
orf02733_contig.1.cir	oxidoreductase	1125	20	0	0.751	1	F:oxidoreductase activity	-
orf02734_contig.1.cir	two component transcriptional regulator	123	20	2.79594e-12	0.72	2	F:DNA binding; P:transcription, DNA-templated	-
orf02735_contig.1.cir	family transcriptional regulator	888	20	1.44572e-155	0.8	5	P:regulation of transcription, DNA-templated; F:sequence-specific DNA binding transcription factor activity; F:sequence-specific DNA binding; C:transcription factor complex; P:regulation of transcription, DNA-templated	-
orf02736_contig.1.cir	lipoprotein	549	20	1.04355e-96	0.85	0	-
orf02738_contig.1.cir	mfs transporter	1203	20	0	0.7885	4	C:integral component of membrane; C:plasma membrane; P:transmembrane transport; F:transmembrane transporter activity	-
orf02740_contig.1.cir	family transcriptional regulator	840	20	2.09592e-128	0.6805	5	P:regulation of transcription, DNA-templated; F:sequence-specific DNA binding transcription factor activity; F:sequence-specific DNA binding; C:transcription factor complex; P:regulation of transcription, DNA-templated	-
orf02742_contig.1.cir	leucyl aminopeptidase	951	20	1.27296e-122	0.6885	2	P:proteolysis; F:aminopeptidase activity
orf02747_contig.1.cir	serine hydrolase	957	20	1.15245e-149	0.757	0	-
orf02749_contig.1.cir	cyclic 3 -adenosine monophosphate phosphodiesterase	957	20	4.36312e-125	0.7495	2	F:hydrolase activity; P:metabolic process
orf02750_contig.1.cir	hypothetical protein [Paenibacillus mucilaginosus]	486	20	8.95632e-22	0.494	0	-
orf02751_contig.1.cir	mfs transporter	447	19	1.16305	0.482105	6	C:integral component of membrane; C:membrane; P:transmembrane transport; P:transport; C:plasma membrane; F:transporter activity
orf02752_contig.1.cir	hypothetical protein [Paenibacillus alginolyticus]	522	20	4.37569e-31	0.5045	0	-
orf02753_contig.1.cir	thioredoxin	312	20	1.06202e-42	0.7875	5	P:cell redox homeostasis; F:protein disulfide oxidoreductase activity; P:glycerol ether metabolic process; P:oxidation-reduction process; P:electron transport	-
orf02754_contig.1.cir	family transcriptional regulator	441	20	8.54324e-55	0.7045	1	P:transcription, DNA-templated	-
orf02756_contig.1.cir	spore germination protein	1344	20	5.5962e-106	0.563	2	P:spore germination; C:integral component of membrane
orf02757_contig.1.cir	spore germination protein	1062	20	6.7837e-91	0.5435	2	P:spore germination; C:integral component of membrane
orf02760_contig.1.cir	spore gernimation protein	1080	20	2.21586e-130	0.6895	2	P:spore germination; C:membrane
orf02761_contig.1.cir	acetyltransferase	471	20	2.12437e-49	0.6365	3	F:transferase activity; P:metabolic process; F:N-acetyltransferase activity
orf02762_contig.1.cir	gcn5 family acetyltransferase	567	20	1.62496e-52	0.5885	3	F:transferase activity; P:metabolic process; F:N-acetyltransferase activity
orf02764_contig.1.cir	phosphonate abc transporter atp-binding protein	345	9	1.93926e-12	0.522222	0	-
orf02765_contig.1.cir	spore coat protein	744	20	2.68815e-102	0.652	2	F:nucleotidyltransferase activity; P:biosynthetic process	EC:2.7.7.0
orf02766_contig.1.cir	adp-ribosylglycohydrolase	939	20	1.98738e-112	0.5405	2	F:hydrolase activity; P:metabolic process
orf02767_contig.1.cir	stress protein	273	20	3.7065e-42	0.6675	0	-
orf02768_contig.1.cir	---NA---	123	0			0	-
orf02770_contig.1.cir	short-chain dehydrogenase	801	20	2.88642e-155	0.772	2	F:oxidoreductase activity; P:oxidation-reduction process	-
orf02771_contig.1.cir	transcriptional regulator	894	20	1.81756e-125	0.686	5	P:regulation of transcription, DNA-templated; F:sequence-specific DNA binding transcription factor activity; F:DNA binding; C:transcription factor complex; P:regulation of transcription, DNA-templated	-
orf02772_contig.1.cir	2-aminoglycoside phosphotransferase	552	20	9.64573e-83	0.7505	1	F:transferase activity	-
orf02774_contig.1.cir	tetratricopeptide repeat protein	492	20	2.30933e-59	0.6725	0	-
orf02776_contig.1.cir	beta-glucosidase	2313	20	0	0.6345	3	F:hydrolase activity, hydrolyzing O-glycosyl compounds; F:hydrolase activity; P:carbohydrate metabolic process
orf02777_contig.1.cir	family transcriptional regulator	1587	20	0	0.6805	3	F:DNA binding; P:transcription, DNA-templated; P:signal transduction	-
orf02778_contig.1.cir	histidine kinase	1788	20	0	0.611	6	F:signal transducer activity; F:kinase activity; P:phosphorylation; P:signal transduction; C:membrane; F:nucleotide binding	-
orf02779_contig.1.cir	abc transporter permease	831	20	0	0.839	4	C:integral component of membrane; C:plasma membrane; F:transporter activity; P:carbohydrate transport	-
orf02780_contig.1.cir	sugar abc transporter permease	873	20	1.01418e-163	0.768	4	C:integral component of membrane; C:plasma membrane; F:transporter activity; P:carbohydrate transport	-
orf02782_contig.1.cir	abc transporter substrate-binding protein	1320	20	0	0.7955	0	-
orf02784_contig.1.cir	glycosidase	1014	20	0	0.8965	2	F:hydrolase activity, acting on glycosyl bonds; P:metabolic process	-
orf02785_contig.1.cir	adp-ribose pyrophosphatase	222	20	1.4604e-43	0.8855	2	P:metabolic process; F:hydrolase activity	-
orf02786_contig.1.cir	gcn5 family acetyltransferase	534	20	9.42301e-56	0.4955	1	F:transferase activity	-
orf02787_contig.1.cir	shikimate kinase	561	20	8.30117e-88	0.763	0	-
orf02789_contig.1.cir	---NA---	117	0			0	-
orf02791_contig.1.cir	teicoplanin resistance protein	1164	20	3.72304e-129	0.6215	0	-
orf02794_contig.1.cir	radical sam protein	996	20	1.85313e-143	0.7375	3	P:metabolic process; F:catalytic activity; F:iron-sulfur cluster binding
orf02797_contig.1.cir	family transcriptional regulator	399	20	3.58303e-39	0.634	2	P:regulation of transcription, DNA-templated; F:DNA binding
orf02798_contig.1.cir	carboxymuconolactone decarboxylase	405	20	3.33881e-68	0.799	2	P:oxidation-reduction process; F:peroxiredoxin activity
orf02799_contig.1.cir	uncharacterized protein	600	20	6.53017e-107	0.8355	0	-
orf02800_contig.1.cir	grpb family protein	129	20	1.77671e-17	0.7855	0	-
orf02802_contig.1.cir	phosphohydrolase	309	20	6.73605e-50	0.7895	2	P:metabolic process; F:hydrolase activity	-
orf02803_contig.1.cir	alpha-ketoglutarate decarboxylase	612	20	7.26296e-31	0.494	0	-
orf02804_contig.1.cir	multidrug abc transporter permease	978	20	4.73692e-136	0.6475	1	C:membrane
orf02805_contig.1.cir	transcriptional regulator	849	20	1.54316e-162	0.683	0	-
orf02806_contig.1.cir	hypothetical protein [Paenibacillus peoriae]	348	20	2.06619e-63	0.8825	0	-
orf02808_contig.1.cir	spermidine putrescine abc transporter substrate-binding protein	1092	20	0	0.803	3	P:polyamine transport; F:polyamine binding; C:periplasmic space	-
orf02810_contig.1.cir	nucleoside hydrolase	942	20	2.27763e-149	0.772	0	-
orf02811_contig.1.cir	spermidine putrescine abc transporter permease	822	20	4.50414e-144	0.837	4	C:integral component of membrane; P:transport; C:plasma membrane; F:transporter activity	-
orf02812_contig.1.cir	spermidine putrescine abc transporter atp-binding protein	789	20	1.7194e-131	0.848	5	C:plasma membrane; P:transport; F:ATP binding; C:integral component of membrane; F:transporter activity	-
orf02813_contig.1.cir	spermidine putrescine abc transporter atp-binding protein	1065	20	0	0.858	7	F:ferric-transporting ATPase activity; C:ATP-binding cassette (ABC) transporter complex; F:polyamine-transporting ATPase activity; P:ferric iron transport; P:polyamine transmembrane transport; P:obsolete ATP catabolic process; F:ATP binding	EC:3.6.3.30; EC:3.6.3.31
orf02815_contig.1.cir	adenine deaminase	1710	20	0	0.8425	2	F:adenine deaminase activity; P:adenine catabolic process	EC:3.5.4.2
orf02816_contig.1.cir	family transcriptional regulator	615	20	1.23979e-95	0.7695	1	P:transcription, DNA-templated	-
orf02818_contig.1.cir	dna-binding protein	966	20	4.10276e-129	0.7255	4	P:regulation of transcription, DNA-templated; C:intracellular; F:sequence-specific DNA binding transcription factor activity; F:DNA binding
orf02821_contig.1.cir	damage-inducible protein	483	20	3.57593e-72	0.725	0	-
orf02823_contig.1.cir	abc transporter permease	1152	20	9.86446e-148	0.6815	1	P:transport	-
orf02825_contig.1.cir	abc transporter permease	1122	20	3.49074e-121	0.6075	5	F:ATP binding; F:ATPase activity, coupled to transmembrane movement of substances; C:membrane; P:transmembrane transport; P:transport
orf02826_contig.1.cir	antibiotic abc transporter atp-binding protein	942	20	8.17497e-178	0.835	3	P:obsolete ATP catabolic process; F:ATP binding; F:ATPase activity	EC:3.6.1.3
orf02827_contig.1.cir	histidine kinase	1143	20	7.39258e-114	0.5905	1	P:cellular process	-
orf02828_contig.1.cir	family transcriptional regulator	693	20	6.95155e-112	0.782	8	P:regulation of transcription, DNA-templated; P:intracellular signal transduction; F:sequence-specific DNA binding transcription factor activity; P:phosphorelay signal transduction system; F:DNA binding; F:phosphorelay response regulator activity; C:transcription factor complex; P:regulation of transcription, DNA-templated	-
orf02831_contig.1.cir	flagellar hook-basal body protein	192	12	0.751023	0.586667	5	P:metabolic process; F:structural molecule activity; C:bacterial-type flagellum; F:motor activity; P:cilium or flagellum-dependent cell motility
orf02832_contig.1.cir	mfs transporter	576	20	2.38232e-25	0.455	3	C:integral component of membrane; P:transmembrane transport; C:membrane
orf02833_contig.1.cir	diguanylate cyclase	1692	20	1.03844e-142	0.608	1	P:signal transduction	-
orf02834_contig.1.cir	diguanylate cyclase phosphodiesterase with pas pac sensor	288	6	2.01992e-22	0.546667	8	P:phosphorelay signal transduction system; P:intracellular signal transduction; P:cyclic nucleotide biosynthetic process; F:phosphorus-oxygen lyase activity; P:signal transduction by protein phosphorylation; F:phosphorelay sensor kinase activity; F:signal transducer activity; P:signal transduction
orf02835_contig.1.cir	molybdenum abc transporter atp-binding protein	780	20	1.59115e-137	0.843	4	P:iron chelate transport; P:obsolete ATP catabolic process; F:ATP binding; F:iron-chelate-transporting ATPase activity	EC:3.6.3.34
orf02836_contig.1.cir	gnat family acetyltransferase	852	20	1.5647e-66	0.5575	3	F:transferase activity; P:metabolic process; F:N-acetyltransferase activity
orf02837_contig.1.cir	sam-dependent methyltransferase	897	20	7.10601e-167	0.825	5	C:cytoplasm; F:3-demethylubiquinone-9 3-O-methyltransferase activity; P:rRNA processing; P:methylation; P:ubiquinone biosynthetic process	EC:2.1.1.64
orf02839_contig.1.cir	pseudouridine synthase	732	20	5.41602e-124	0.822	3	F:RNA binding; P:pseudouridine synthesis; F:pseudouridine synthase activity	EC:5.4.99.12
orf02842_contig.1.cir	transcriptional regulator	501	20	2.676e-63	0.845	5	P:regulation of transcription, DNA-templated; F:sequence-specific DNA binding transcription factor activity; F:DNA binding; C:transcription factor complex; P:regulation of transcription, DNA-templated	-
orf02845_contig.1.cir	dna gyrase subunit a	2460	20	0	0.877	8	C:extrinsic component of plasma membrane; P:obsolete ATP catabolic process; P:chromosome segregation; F:DNA binding; F:ATP binding; F:DNA topoisomerase type II (ATP-hydrolyzing) activity; C:chromosome; P:DNA topological change	EC:5.99.1.3
orf02847_contig.1.cir	dna gyrase subunit b	1980	20	0	0.8825	6	P:obsolete ATP catabolic process; F:DNA binding; F:ATP binding; F:DNA topoisomerase type II (ATP-hydrolyzing) activity; C:chromosome; P:DNA topological change	EC:5.99.1.3
orf02848_contig.1.cir	abc transporter permease	948	20	0	0.884	0	-
orf02850_contig.1.cir	abc transporter atp-binding protein	1050	20	9.16535e-164	0.833	3	P:obsolete ATP catabolic process; F:ATP binding; F:ATPase activity	EC:3.6.1.3
orf02852_contig.1.cir	lysophospholipase	816	20	4.05034e-78	0.5875	2	F:hydrolase activity; P:metabolic process
orf02853_contig.1.cir	serine protease	453	20	4.01163e-69	0.7645	0	-
orf02854_contig.1.cir	gcn5 family acetyltransferase	888	20	2.01558e-71	0.5365	3	P:metabolic process; F:N-acetyltransferase activity; F:transferase activity
orf02858_contig.1.cir	family transcriptional regulator	1239	20	4.59972e-163	0.693	1	P:regulation of cellular process	-
orf02861_contig.1.cir	histidine kinase	2013	20	0	0.723	6	F:signal transducer activity; F:kinase activity; P:phosphorylation; P:signal transduction; C:membrane; F:nucleotide binding	-
[truncated: 2,751 more rows]
